# Supplementary material for: What Individuals Experience During Visuo-Spatial Working Memory Task Performance: An Exploratory Phenomenological Study
Source: Front Psychol. 2022 May 18;13:811712. doi: 10.3389/fpsyg.2022.811712 (PMC9159378; doi:10.3389/fpsyg.2022.811712)
Supplement: Supplementary file 4 [file Table_1.xlsx]

## Sheet: dataOSF
Sample_ID	Participant	Session	Task	Acc	Rt	Level5	Level4	Level3	Level2	Level1
1	S01	1	C	C	0.825	Phenomena at the front of consciousness	Maintaining	Active maintaining	Rehearsing	Rehearsing verbal descriptions
1	S01	1	C	C	0.825	Phenomena at the front of consciousness	Recalling	Passive recalling	Appearance	Appearance
1	S01	1	C	C	0.825	Phenomena at the front of consciousness	Meta-cognition	Explicit	Monitoring	Monitoring
1	S01	1	C	C	0.825	Background feelings	Overarching states of mind	Attentional dispositions	Towards the task	Towards the task
2	S01	2	C	C	0.691	Phenomena at the front of consciousness	Encoding	Active encoding	Describing	Color names
2	S01	2	C	C	0.691	Phenomena at the front of consciousness	Maintaining	Active maintaining	Rehearsing	Color names
2	S01	2	C	C	0.691	Phenomena at the front of consciousness	Recalling	Passive recalling	Appearance	Appearance
2	S01	2	C	C	0.691	Background feelings	Overarching states of mind	Attentional dispositions	Towards the task	Towards the task
3	S01	3	C	C	0.598	Phenomena at the front of consciousness	Encoding	Active encoding	Describing	Color names
3	S01	3	C	C	0.598	Phenomena at the front of consciousness	Maintaining	Active maintaining	Rehearsing	Color names
3	S01	3	C	C	0.598	Phenomena at the front of consciousness	Recalling	Active recalling	Comparing	Applying verbal descriptions
3	S01	3	C	C	0.598	Background feelings	Atmosphere of experience	Atmosphere of experience	Positive neutrality	Calmness
3	S01	3	C	C	0.598	Background feelings	Overarching states of mind	Attentional dispositions	The task towards you	The task towards you
3	S01	3	C	C	0.598	Phenomena at the front of consciousness	Maintaining	Active maintaining	Waiting	Leaning forward
4	S01	1	O	C	1.144	Phenomena at the front of consciousness	Encoding	Active encoding	Describing	Descriptions of directions
4	S01	1	O	C	1.144	Phenomena at the front of consciousness	Maintaining	Passive maintaining	Impression	Impression
4	S01	1	O	C	1.144	Background feelings	Overarching states of mind	Attentional dispositions	Task-like	Task-like
4	S01	1	O	C	1.144	Background feelings	Overarching states of mind	Attentional dispositions	Towards the task	Towards the task
5	S01	2	O	W	1.828	Phenomena at the front of consciousness	Maintaining	Passive maintaining	Impression	Impression
5	S01	2	O	W	1.828	Phenomena at the front of consciousness	Recalling	Active recalling	Comparing	Comparing with a mental image
5	S01	2	O	W	1.828	Background feelings	Overarching states of mind	Engagement with the task	Engaged performance	Obligation
5	S01	2	O	W	1.828	Background feelings	Atmosphere of experience	Atmosphere of experience	Positive neutrality	Calmness
5	S01	2	O	W	1.828	Phenomena at the front of consciousness	Meta-cognition	Explicit	Commenting	Commenting
5	S01	2	O	W	1.828	Phenomena at the front of consciousness	Meta-cognition	Implicit	Meta-cognitive awareness	Meta-cognitive feeling
6	S01	3	O	C	1.129	Phenomena at the front of consciousness	Maintaining	Passive maintaining	Impression	Impression
6	S01	3	O	C	1.129	Phenomena at the front of consciousness	Recalling	Active recalling	Comparing	Comparing with a mental image
6	S01	3	O	C	1.129	Background feelings	Overarching states of mind	Engagement with the task	Engaged performance	Obligation
6	S01	3	O	C	1.129	Background feelings	Atmosphere of experience	Atmosphere of experience	Positive neutrality	Calmness
6	S01	3	O	C	1.129	Phenomena at the front of consciousness	Meta-cognition	Explicit	Commenting	Commenting
6	S01	3	O	C	1.129	Phenomena at the front of consciousness	Meta-cognition	Implicit	Meta-cognitive awareness	Meta-cognitive feeling
7	S01	1	P	C	0.877	Background feelings	Overarching states of mind	Difficulty	Difficult task	Difficult task
7	S01	1	P	C	0.877	Background feelings	Overarching states of mind	Attentional dispositions	Coupling with the task	Coupling with the task
8	S01	2	P	C	0.637	Phenomena at the front of consciousness	Maintaining	Passive maintaining	Impression	Impression
8	S01	2	P	C	0.637	Phenomena at the front of consciousness	Recalling	Active recalling	Comparing	Comparing with a mental image
8	S01	2	P	C	0.637	Background feelings	Overarching states of mind	Engagement with the task	Disengaged performance	Boredom
8	S01	2	P	C	0.637	Phenomena at the front of consciousness	Meta-cognition	Explicit	Commenting	Commenting
8	S01	2	P	C	0.637	Phenomena at the front of consciousness	Meta-cognition	Implicit	Meta-cognitive awareness	Meta-cognitive feeling
9	S01	3	P	C	2.35	Phenomena at the front of consciousness	Mind-wandering	Mind-wandering	Mind-wandering	Mind-wandering
9	S01	3	P	C	2.35	Background feelings	Overarching states of mind	Attentional dispositions	Separation from the task	Separation from the task
10	S01	1	P	C	0.392	Phenomena at the front of consciousness	Encoding	Passive encoding	Visual feeling	NA
10	S01	1	P	C	0.392	Background feelings	Overarching states of mind	Engagement with the task	Disengaged performance	Boredom
10	S01	1	P	C	0.392	Background feelings	Overarching states of mind	Attentional dispositions	Separation from the task	Separation from the task
11	S01	2	P	C	0.449	Phenomena at the front of consciousness	Recalling	Passive recalling	Hunch	Hunch
11	S01	2	P	C	0.449	Background feelings	Overarching states of mind	Attentional dispositions	Coupling with the task	Coupling with the task
11	S01	2	P	C	0.449	Phenomena at the front of consciousness	Meta-cognition	Explicit	Attention	Attention
11	S01	2	P	C	0.449	Phenomena at the front of consciousness	Maintaining	Active maintaining	Waiting	Leaning forward
12	S01	1	O	W	0.809	Phenomena at the front of consciousness	Encoding	Passive encoding	Visual feeling	NA
12	S01	1	O	W	0.809	Phenomena at the front of consciousness	Maintaining	Passive maintaining	Impression	Impression
12	S01	1	O	W	0.809	Phenomena at the front of consciousness	Recalling	Active recalling	Comparing	Comparing with a mental image
12	S01	1	O	W	0.809	Background feelings	Overarching states of mind	Engagement with the task	Engaged performance	Vain attitude
12	S01	1	O	W	0.809	Background feelings	Overarching states of mind	Attentional dispositions	Towards the task	Towards the task
13	S01	2	O	C	0.928	Phenomena at the front of consciousness	Encoding	Active encoding	Searching	Searching
13	S01	2	O	C	0.928	Phenomena at the front of consciousness	Recalling	Passive recalling	Appearance	Appearance
13	S01	2	O	C	0.928	Phenomena at the front of consciousness	Maintaining	Passive maintaining	Impression	Impression
13	S01	2	O	C	0.928	Background feelings	Overarching states of mind	Attentional dispositions	Separation from the task	Separation from the task
14	S01	1	P	C	1.158	Phenomena at the front of consciousness	Encoding	Active encoding	Searching	Searching
14	S01	1	P	C	1.158	Phenomena at the front of consciousness	Maintaining	Passive maintaining	Impression	Impression
14	S01	1	P	C	1.158	Background feelings	Overarching states of mind	Engagement with the task	Engaged performance	Vain attitude
14	S01	1	P	C	1.158	Background feelings	Overarching states of mind	Engagement with the task	Engaged performance	Obligation
14	S01	1	P	C	1.158	Background feelings	Atmosphere of experience	Atmosphere of experience	Informational chaos	Informational chaos
14	S01	1	P	C	1.158	Background feelings	Overarching states of mind	Attentional dispositions	Separation from the task	Separation from the task
14	S01	1	P	C	1.158	Phenomena at the front of consciousness	Meta-cognition	Implicit	Meta-cognitive awareness	Meta-cognitive feeling
15	S01	2	P	C	0.241	Phenomena at the front of consciousness	Maintaining	Passive maintaining	Impression	Impression
15	S01	2	P	C	0.241	Phenomena at the front of consciousness	Recalling	Passive recalling	Appearance	Appearance
15	S01	2	P	C	0.241	Background feelings	Overarching states of mind	Attentional dispositions	The task towards you	The task towards you
16	S01	1	C	C	0.738	Phenomena at the front of consciousness	Encoding	Active encoding	Describing	Color names
16	S01	1	C	C	0.738	Phenomena at the front of consciousness	Maintaining	Passive maintaining	Impression	Impression
16	S01	1	C	C	0.738	Phenomena at the front of consciousness	Recalling	Passive recalling	Appearance	Appearance
16	S01	1	C	C	0.738	Background feelings	Atmosphere of experience	Atmosphere of experience	Positive neutrality	Calmness
16	S01	1	C	C	0.738	Background feelings	Overarching states of mind	Attentional dispositions	The task towards you	The task towards you
17	S02	1	C	C	0.588	Phenomena at the front of consciousness	Encoding	Active encoding	Describing	Color names
17	S02	1	C	C	0.588	Phenomena at the front of consciousness	Maintaining	Active maintaining	Rehearsing	Rehearsing verbal descriptions
17	S02	1	C	C	0.588	Phenomena at the front of consciousness	Recalling	Active recalling	Comparing	Applying verbal descriptions
17	S02	1	C	C	0.588	Phenomena at the front of consciousness	Meta-cognition	Explicit	Monitoring	Monitoring
17	S02	1	C	C	0.588	Background feelings	Overarching states of mind	Difficulty	Difficult task	Difficult task
17	S02	1	C	C	0.588	Phenomena at the front of consciousness	Meta-cognition	Implicit	Meta-cognitive awareness	Meta-cognitive feeling
18	S02	2	C	C	0.722	Phenomena at the front of consciousness	Encoding	Active encoding	Reducing complexity	Grouping
19	S02	3	C	C	0.807	Phenomena at the front of consciousness	Meta-cognition	Explicit	Monitoring	Monitoring
19	S02	3	C	C	0.807	Background feelings	Overarching states of mind	Attentional dispositions	Separation from the task	Separation from the task
19	S02	3	C	C	0.807	Phenomena at the front of consciousness	Maintaining	Active maintaining	Waiting	Leaning forward
20	S02	1	O	C	0.999	Phenomena at the front of consciousness	Encoding	Active encoding	Reducing complexity	Grouping
20	S02	1	O	C	0.999	Phenomena at the front of consciousness	Encoding	Active encoding	Describing	NA
20	S02	1	O	C	0.999	Phenomena at the front of consciousness	Maintaining	Passive maintaining	Impression	Impression
20	S02	1	O	C	0.999	Phenomena at the front of consciousness	Recalling	Active recalling	Comparing	Applying verbal descriptions
20	S02	1	O	C	0.999	Background feelings	Overarching states of mind	Difficulty	Difficult task	Difficult task
20	S02	1	O	C	0.999	Background feelings	Atmosphere of experience	Atmosphere of experience	Informational chaos	Informational chaos
20	S02	1	O	C	0.999	Phenomena at the front of consciousness	Meta-cognition	Implicit	Meta-cognitive awareness	Meta-cognitive feeling
21	S02	2	O	C	1.263	Phenomena at the front of consciousness	Encoding	Active encoding	Reducing complexity	Grouping
21	S02	2	O	C	1.263	Phenomena at the front of consciousness	Encoding	Passive encoding	Visual feeling	NA
21	S02	2	O	C	1.263	Phenomena at the front of consciousness	Encoding	Active encoding	Motor planning	Path
21	S02	2	O	C	1.263	Phenomena at the front of consciousness	Maintaining	Active maintaining	Imagining	Path
21	S02	2	O	C	1.263	Phenomena at the front of consciousness	Recalling	Active recalling	Comparing	Comparing with a mental image
21	S02	2	O	C	1.263	Phenomena at the front of consciousness	Maintaining	Passive maintaining	Afterimage	Afterimage
21	S02	2	O	C	1.263	Background feelings	Overarching states of mind	Attentional dispositions	Coupling with the task	Coupling with the task
22	S02	3	O	C	0.908	Phenomena at the front of consciousness	Encoding	Passive encoding	Visual feeling	Direction
22	S02	3	O	C	0.908	Phenomena at the front of consciousness	Maintaining	Active maintaining	Imagining	NA
22	S02	3	O	C	0.908	Phenomena at the front of consciousness	Recalling	Active recalling	Comparing	Comparing with a mental image
22	S02	3	O	C	0.908	Background feelings	Overarching states of mind	Attentional dispositions	Separation from the task	Separation from the task
22	S02	3	O	C	0.908	Phenomena at the front of consciousness	Meta-cognition	Implicit	Meta-cognitive awareness	Meta-cognitive feeling
23	S02	1	P	C	1.066	Phenomena at the front of consciousness	Encoding	Active encoding	Searching	NA
23	S02	1	P	C	1.066	Phenomena at the front of consciousness	Maintaining	Active maintaining	Imagining	Curve
24	S02	2	P	C	0.357	Phenomena at the front of consciousness	Encoding	Active encoding	Searching	NA
24	S02	2	P	C	0.357	Phenomena at the front of consciousness	Maintaining	Active maintaining	Imagining	NA
25	S02	3	P	C	0.259	Phenomena at the front of consciousness	Encoding	Active encoding	Searching	NA
25	S02	3	P	C	0.259	Phenomena at the front of consciousness	Maintaining	Active maintaining	Imagining	NA
25	S02	3	P	C	0.259	Phenomena at the front of consciousness	Recalling	Active recalling	Comparing	Comparing with a mental image
26	S04	1	C	W	0.924	Phenomena at the front of consciousness	Encoding	Active encoding	Reducing complexity	Grouping
26	S04	1	C	W	0.924	Phenomena at the front of consciousness	Encoding	Active encoding	Describing	NA
26	S04	1	C	W	0.924	Background feelings	Atmosphere of experience	Atmosphere of experience	Faith in recognition	Faith in recognition
26	S04	1	C	W	0.924	Background feelings	Overarching states of mind	Attentional dispositions	Towards the task	Towards the task
27	S04	2	C	C	0.989	Phenomena at the front of consciousness	Maintaining	Active maintaining	Rehearsing	Rehearsing verbal descriptions
27	S04	2	C	C	0.989	Phenomena at the front of consciousness	Encoding	Active encoding	Reducing complexity	Grouping
27	S04	2	C	C	0.989	Phenomena at the front of consciousness	Recalling	Active recalling	Comparing	Applying verbal descriptions
27	S04	2	C	C	0.989	Phenomena at the front of consciousness	Encoding	Active encoding	Describing	NA
27	S04	2	C	C	0.989	Background feelings	Overarching states of mind	Attentional dispositions	Towards the task	Towards the task
27	S04	2	C	C	0.989	Background feelings	Overarching states of mind	Attentional dispositions	Towards the task	Towards the task
27	S04	2	C	C	0.989	Phenomena at the front of consciousness	Meta-cognition	Explicit	Commenting	Commenting
28	S04	3	C	W	1.469	Phenomena at the front of consciousness	Encoding	Active encoding	Reducing complexity	Grouping
28	S04	3	C	W	1.469	Phenomena at the front of consciousness	Maintaining	Active maintaining	Rehearsing	Rehearsing verbal descriptions
28	S04	3	C	W	1.469	Phenomena at the front of consciousness	Encoding	Active encoding	Describing	Gestalt
28	S04	3	C	W	1.469	Phenomena at the front of consciousness	Recalling	Passive recalling	Appearance	Appearance
28	S04	3	C	W	1.469	Phenomena at the front of consciousness	Maintaining	Passive maintaining	Afterimage	Afterimage
28	S04	3	C	W	1.469	Background feelings	Atmosphere of experience	Atmosphere of experience	Faith in recognition	Faith in recognition
28	S04	3	C	W	1.469	Background feelings	Overarching states of mind	Attentional dispositions	Coupling with the task	Coupling with the task
29	S04	1	O	C	1.01	Phenomena at the front of consciousness	Maintaining	Passive maintaining	Afterimage	Afterimage
29	S04	1	O	C	1.01	Phenomena at the front of consciousness	Encoding	Active encoding	Reducing complexity	Grouping
29	S04	1	O	C	1.01	Phenomena at the front of consciousness	Encoding	Active encoding	Describing	Gestalt
29	S04	1	O	C	1.01	Phenomena at the front of consciousness	Maintaining	Active maintaining	Rehearsing	Rehearsing verbal descriptions
29	S04	1	O	C	1.01	Background feelings	Atmosphere of experience	Atmosphere of experience	Faith in recognition	Faith in recognition
29	S04	1	O	C	1.01	Background feelings	Atmosphere of experience	Atmosphere of experience	Informational chaos	Informational chaos
29	S04	1	O	C	1.01	Phenomena at the front of consciousness	Meta-cognition	Implicit	Meta-cognitive awareness	Meta-cognitive feeling
30	S04	2	O	W	1.565	Phenomena at the front of consciousness	Encoding	Active encoding	Reducing complexity	Grouping
30	S04	2	O	W	1.565	Phenomena at the front of consciousness	Maintaining	Passive maintaining	Afterimage	Afterimage
30	S04	2	O	W	1.565	Phenomena at the front of consciousness	Recalling	Active recalling	Comparing	Comparing with a mental image
30	S04	2	O	W	1.565	Background feelings	Atmosphere of experience	Atmosphere of experience	Positive neutrality	Smoothness of performance
30	S04	2	O	W	1.565	Phenomena at the front of consciousness	Meta-cognition	Explicit	Commenting	Commenting
31	S04	3	O	C	0.762	Phenomena at the front of consciousness	Encoding	Active encoding	Staring	Staring
31	S04	3	O	C	0.762	Background feelings	Overarching states of mind	Engagement with the task	Engaged performance	Competitive attitude
31	S04	3	O	C	0.762	Background feelings	Overarching states of mind	Attentional dispositions	Towards the task	Towards the task
31	S04	3	O	C	0.762	Phenomena at the front of consciousness	Meta-cognition	Explicit	Commenting	Commenting
32	S04	1	P	C	0.967	Phenomena at the front of consciousness	Encoding	Active encoding	Motor planning	Path
32	S04	1	P	C	0.967	Phenomena at the front of consciousness	Maintaining	Active maintaining	Rehearsing	Rehearsing eye-movements
32	S04	1	P	C	0.967	Phenomena at the front of consciousness	Recalling	Active recalling	Comparing	Applying eye-movements
32	S04	1	P	C	0.967	Phenomena at the front of consciousness	Encoding	Passive encoding	Acoustic	Acoustic
32	S04	1	P	C	0.967	Background feelings	Atmosphere of experience	Atmosphere of experience	Positive neutrality	Smoothness of performance
32	S04	1	P	C	0.967	Background feelings	Atmosphere of experience	Atmosphere of experience	Positive neutrality	Rhythm
32	S04	1	P	C	0.967	Phenomena at the front of consciousness	Meta-cognition	Explicit	Commenting	Commenting
33	S04	2	P	C	0.797	Phenomena at the front of consciousness	Encoding	Active encoding	Motor planning	NA
33	S04	2	P	C	0.797	Phenomena at the front of consciousness	Recalling	Active recalling	Comparing	Applying eye-movements
33	S04	2	P	C	0.797	Phenomena at the front of consciousness	Maintaining	Active maintaining	Imagining	NA
33	S04	2	P	C	0.797	Phenomena at the front of consciousness	Encoding	Passive encoding	Acoustic	Acoustic
33	S04	2	P	C	0.797	Background feelings	Atmosphere of experience	Atmosphere of experience	Positive neutrality	Smoothness of performance
33	S04	2	P	C	0.797	Background feelings	Overarching states of mind	Engagement with the task	Engaged performance	Vain attitude
33	S04	2	P	C	0.797	Phenomena at the front of consciousness	Meta-cognition	Implicit	Meta-cognitive awareness	Meta-cognitive feeling
34	S05	1	C	C	1.589	Phenomena at the front of consciousness	Encoding	Active encoding	Staring	Staring
34	S05	1	C	C	1.589	Phenomena at the front of consciousness	Maintaining	Active maintaining	Imagining	NA
34	S05	1	C	C	1.589	Phenomena at the front of consciousness	Recalling	Active recalling	Comparing	Comparing with a mental image
34	S05	1	C	C	1.589	Background feelings	Overarching states of mind	Attentional dispositions	Separation from the task	Separation from the task
34	S05	1	C	C	1.589	Phenomena at the front of consciousness	Meta-cognition	Implicit	Meta-cognitive awareness	Meta-cognitive feeling
35	S05	2	C	C	0.971	Phenomena at the front of consciousness	Encoding	Active encoding	Staring	Staring
35	S05	2	C	C	0.971	Background feelings	Overarching states of mind	Attentional dispositions	Separation from the task	Separation from the task
35	S05	2	C	C	0.971	Phenomena at the front of consciousness	Meta-cognition	Implicit	Meta-cognitive awareness	Meta-cognitive feeling
36	S05	3	C	C	0.77	Phenomena at the front of consciousness	Encoding	Active encoding	Describing	Color names
36	S05	3	C	C	0.77	Phenomena at the front of consciousness	Maintaining	Active maintaining	Imagining	NA
36	S05	3	C	C	0.77	Phenomena at the front of consciousness	Recalling	Active recalling	Comparing	Applying verbal descriptions
36	S05	3	C	C	0.77	Background feelings	Overarching states of mind	Engagement with the task	Engaged performance	Vain attitude
37	S05	4	C	W	0.934	Phenomena at the front of consciousness	Encoding	Active encoding	Staring	Staring
37	S05	4	C	W	0.934	Phenomena at the front of consciousness	Recalling	Active recalling	Comparing	Comparing with a mental image
37	S05	4	C	W	0.934	Phenomena at the front of consciousness	Meta-cognition	Explicit	Monitoring	Monitoring
37	S05	4	C	W	0.934	Background feelings	Overarching states of mind	Engagement with the task	Disengaged performance	Boredom
37	S05	4	C	W	0.934	Background feelings	Overarching states of mind	Engagement with the task	Engaged performance	Vain attitude
37	S05	4	C	W	0.934	Phenomena at the front of consciousness	Meta-cognition	Implicit	Meta-cognitive awareness	Meta-cognitive feeling
38	S05	1	O	C	1.128	Phenomena at the front of consciousness	Encoding	Active encoding	Reducing complexity	Omitting
38	S05	1	O	C	1.128	Phenomena at the front of consciousness	Maintaining	Passive maintaining	Impression	Impression
38	S05	1	O	C	1.128	Phenomena at the front of consciousness	Meta-cognition	Explicit	Monitoring	Monitoring
38	S05	1	O	C	1.128	Phenomena at the front of consciousness	Meta-cognition	Implicit	Meta-cognitive awareness	Meta-cognitive feeling
38	S05	1	O	C	1.128	Background feelings	Overarching states of mind	Attentional dispositions	Separation from the task	Separation from the task
39	S05	2	O	C	1.935	Phenomena at the front of consciousness	Encoding	Active encoding	Searching	Searching
39	S05	2	O	C	1.935	Phenomena at the front of consciousness	Encoding	Active encoding	Reducing complexity	Grouping
39	S05	2	O	C	1.935	Phenomena at the front of consciousness	Maintaining	Active maintaining	Imagining	Path
39	S05	2	O	C	1.935	Phenomena at the front of consciousness	Recalling	Active recalling	Comparing	Applying eye-movements
39	S05	2	O	C	1.935	Background feelings	Overarching states of mind	Attentional dispositions	Towards the task	Towards the task
39	S05	2	O	C	1.935	Phenomena at the front of consciousness	Encoding	Active encoding	Motor planning	Path
40	S05	3	O	C	1.699	Phenomena at the front of consciousness	Maintaining	Active maintaining	Rehearsing	Rehearsing eye-movements
40	S05	3	O	C	1.699	Phenomena at the front of consciousness	Encoding	Active encoding	Reducing complexity	Grouping
40	S05	3	O	C	1.699	Phenomena at the front of consciousness	Maintaining	Active maintaining	Imagining	Path
40	S05	3	O	C	1.699	Phenomena at the front of consciousness	Recalling	Active recalling	Comparing	Applying eye-movements
40	S05	3	O	C	1.699	Phenomena at the front of consciousness	Meta-cognition	Explicit	Monitoring	Monitoring
40	S05	3	O	C	1.699	Background feelings	Overarching states of mind	Attentional dispositions	Towards the task	Towards the task
40	S05	3	O	C	1.699	Background feelings	Overarching states of mind	Difficulty	Difficult task	Difficult task
41	S05	1	P	C	1.154	Phenomena at the front of consciousness	Encoding	Passive encoding	Recognizing a pattern	Symbol
41	S05	1	P	C	1.154	Phenomena at the front of consciousness	Encoding	Active encoding	Motor planning	Path
41	S05	1	P	C	1.154	Phenomena at the front of consciousness	Maintaining	Active maintaining	Rehearsing	Rehearsing eye-movements
41	S05	1	P	C	1.154	Phenomena at the front of consciousness	Recalling	Active recalling	Comparing	Applying eye-movements
41	S05	1	P	C	1.154	Phenomena at the front of consciousness	Meta-cognition	Explicit	Monitoring	Monitoring
41	S05	1	P	C	1.154	Background feelings	Overarching states of mind	Difficulty	Simple task	Simple task
41	S05	1	P	C	1.154	Background feelings	Overarching states of mind	Attentional dispositions	The task towards you	The task towards you
42	S05	2	P	C	1.691	Phenomena at the front of consciousness	Maintaining	Passive maintaining	Impression	Impression
42	S05	2	P	C	1.691	Phenomena at the front of consciousness	Encoding	Active encoding	Motor planning	Path
42	S05	2	P	C	1.691	Phenomena at the front of consciousness	Maintaining	Active maintaining	Imagining	Path
42	S05	2	P	C	1.691	Phenomena at the front of consciousness	Recalling	Active recalling	Comparing	Applying eye-movements
42	S05	2	P	C	1.691	Phenomena at the front of consciousness	Meta-cognition	Explicit	Monitoring	Monitoring
43	S05	1	O	C	1.274	Phenomena at the front of consciousness	Encoding	Passive encoding	Visual feeling	Weight
43	S05	1	O	C	1.274	Phenomena at the front of consciousness	Maintaining	Active maintaining	Imagining	NA
43	S05	1	O	C	1.274	Phenomena at the front of consciousness	Recalling	Active recalling	Comparing	Comparing with a mental image
43	S05	1	O	C	1.274	Phenomena at the front of consciousness	Meta-cognition	Explicit	Monitoring	Monitoring
43	S05	1	O	C	1.274	Background feelings	Overarching states of mind	Attentional dispositions	Towards the task	Towards the task
44	S05	2	O	W	1.291	Phenomena at the front of consciousness	Encoding	Passive encoding	Visual feeling	NA
44	S05	2	O	W	1.291	Phenomena at the front of consciousness	Encoding	Active encoding	Describing	NA
44	S05	2	O	W	1.291	Phenomena at the front of consciousness	Maintaining	Active maintaining	Waiting	Leaning forward
44	S05	2	O	W	1.291	Phenomena at the front of consciousness	Encoding	Active encoding	Reducing complexity	Grouping
44	S05	2	O	W	1.291	Phenomena at the front of consciousness	Encoding	Passive encoding	Acoustic	Acoustic
44	S05	2	O	W	1.291	Phenomena at the front of consciousness	Recalling	Active recalling	Comparing	Comparing with a mental image
44	S05	2	O	W	1.291	Phenomena at the front of consciousness	Meta-cognition	Explicit	Monitoring	Monitoring
44	S05	2	O	W	1.291	Background feelings	Overarching states of mind	Attentional dispositions	Towards the task	Towards the task
45	S05	3	O	C	0.95	Phenomena at the front of consciousness	Encoding	Active encoding	Staring	Staring
45	S05	3	O	C	0.95	Phenomena at the front of consciousness	Maintaining	Active maintaining	Imagining	NA
45	S05	3	O	C	0.95	Phenomena at the front of consciousness	Recalling	Active recalling	Comparing	Comparing with a mental image
45	S05	3	O	C	0.95	Phenomena at the front of consciousness	Meta-cognition	Explicit	Monitoring	Monitoring
46	S05	1	C	C	1.749	Phenomena at the front of consciousness	Encoding	Active encoding	Staring	Staring
46	S05	1	C	C	1.749	Phenomena at the front of consciousness	Maintaining	Active maintaining	Imagining	Mental image
46	S05	1	C	C	1.749	Phenomena at the front of consciousness	Recalling	Active recalling	Comparing	Comparing with a mental image
46	S05	1	C	C	1.749	Phenomena at the front of consciousness	Meta-cognition	Explicit	Monitoring	Monitoring
46	S05	1	C	C	1.749	Background feelings	Overarching states of mind	Engagement with the task	Disengaged performance	Unburdedness
47	S05	2	C	C	1.229	Phenomena at the front of consciousness	Encoding	Active encoding	Staring	Staring
47	S05	2	C	C	1.229	Phenomena at the front of consciousness	Maintaining	Active maintaining	Imagining	Projecting
47	S05	2	C	C	1.229	Phenomena at the front of consciousness	Recalling	Active recalling	Comparing	Comparing with a mental image
47	S05	2	C	C	1.229	Phenomena at the front of consciousness	Meta-cognition	Explicit	Monitoring	Monitoring
47	S05	2	C	C	1.229	Background feelings	Overarching states of mind	Engagement with the task	Disengaged performance	Unburdedness
47	S05	2	C	C	1.229	Background feelings	Atmosphere of experience	Atmosphere of experience	Positive neutrality	Smoothness of performance
47	S05	2	C	C	1.229	Background feelings	Overarching states of mind	Attentional dispositions	Separation from the task	Separation from the task
48	S05	3	C	C	1.028	Phenomena at the front of consciousness	Encoding	Passive encoding	Visual feeling	Brightness
48	S05	3	C	C	1.028	Phenomena at the front of consciousness	Maintaining	Active maintaining	Waiting	Void
48	S05	3	C	C	1.028	Phenomena at the front of consciousness	Recalling	Passive recalling	Appearance	Appearance
48	S05	3	C	C	1.028	Phenomena at the front of consciousness	Meta-cognition	Explicit	Monitoring	Monitoring
48	S05	3	C	C	1.028	Background feelings	Atmosphere of experience	Atmosphere of experience	Faith in recognition	Faith in recognition
48	S05	3	C	C	1.028	Background feelings	Overarching states of mind	Attentional dispositions	Coupling with the task	Coupling with the task
49	S05	4	C	C	1.629	Phenomena at the front of consciousness	Encoding	Passive encoding	Visual feeling	Brightness
49	S05	4	C	C	1.629	Phenomena at the front of consciousness	Maintaining	Active maintaining	Imagining	Projecting
49	S05	4	C	C	1.629	Phenomena at the front of consciousness	Recalling	Active recalling	Comparing	Comparing with a mental image
49	S05	4	C	C	1.629	Phenomena at the front of consciousness	Meta-cognition	Explicit	Monitoring	Monitoring
49	S05	4	C	C	1.629	Background feelings	Atmosphere of experience	Atmosphere of experience	Faith in recognition	Faith in recognition
49	S05	4	C	C	1.629	Background feelings	Overarching states of mind	Attentional dispositions	Coupling with the task	Coupling with the task
49	S05	4	C	C	1.629	Phenomena at the front of consciousness	Meta-cognition	Implicit	Meta-cognitive awareness	Meta-cognitive feeling
49	S05	4	C	C	1.629	Phenomena at the front of consciousness	Meta-cognition	Explicit	Commenting	Commenting
50	S06	1	C	C	1.197	Phenomena at the front of consciousness	Encoding	Active encoding	Describing	Color names
50	S06	1	C	C	1.197	Phenomena at the front of consciousness	Recalling	Passive recalling	Appearance	Appearance
50	S06	1	C	C	1.197	Phenomena at the front of consciousness	Maintaining	Passive maintaining	Impression	Impression
50	S06	1	C	C	1.197	Phenomena at the front of consciousness	Meta-cognition	Explicit	Monitoring	Monitoring
50	S06	1	C	C	1.197	Background feelings	Overarching states of mind	Attentional dispositions	Separation from the task	Separation from the task
51	S06	2	C	C	0.819	Phenomena at the front of consciousness	Encoding	Passive encoding	Visual feeling	Color scheme
51	S06	2	C	C	0.819	Phenomena at the front of consciousness	Maintaining	Passive maintaining	Impression	Impression
51	S06	2	C	C	0.819	Phenomena at the front of consciousness	Recalling	Passive recalling	Hunch	Hunch
51	S06	2	C	C	0.819	Phenomena at the front of consciousness	Meta-cognition	Explicit	Monitoring	Monitoring
51	S06	2	C	C	0.819	Background feelings	Overarching states of mind	Engagement with the task	Engaged performance	Vain attitude
52	S06	1	O	C	1.471	Phenomena at the front of consciousness	Encoding	Active encoding	Describing	NA
52	S06	1	O	C	1.471	Phenomena at the front of consciousness	Maintaining	Passive maintaining	Impression	Impression
52	S06	1	O	C	1.471	Phenomena at the front of consciousness	Recalling	Passive recalling	Hunch	Hunch
52	S06	1	O	C	1.471	Phenomena at the front of consciousness	Mind-wandering	Mind-wandering	Mind-wandering	Mind-wandering
52	S06	1	O	C	1.471	Background feelings	Overarching states of mind	Difficulty	Difficult task	Difficult task
52	S06	1	O	C	1.471	Phenomena at the front of consciousness	Meta-cognition	Explicit	Commenting	Commenting
53	S06	2	O	N	0	Phenomena at the front of consciousness	Maintaining	Active maintaining	Waiting	Void
53	S06	2	O	N	0	Phenomena at the front of consciousness	Encoding	Active encoding	Describing	Gestalt
53	S06	2	O	N	0	Phenomena at the front of consciousness	Maintaining	Passive maintaining	Impression	Impression
53	S06	2	O	N	0	Phenomena at the front of consciousness	Recalling	Passive recalling	Hunch	Hunch
53	S06	2	O	N	0	Phenomena at the front of consciousness	Meta-cognition	Explicit	Monitoring	Monitoring
54	S06	3	O	C	0.964	Phenomena at the front of consciousness	Encoding	Active encoding	Describing	NA
54	S06	3	O	C	0.964	Phenomena at the front of consciousness	Maintaining	Passive maintaining	Impression	Impression
54	S06	3	O	C	0.964	Phenomena at the front of consciousness	Meta-cognition	Explicit	Monitoring	Monitoring
54	S06	3	O	C	0.964	Phenomena at the front of consciousness	Meta-cognition	Implicit	Meta-cognitive awareness	Meta-cognitive feeling
55	S06	1	P	C	0.817	Phenomena at the front of consciousness	Encoding	Active encoding	Staring	Staring
55	S06	1	P	C	0.817	Phenomena at the front of consciousness	Maintaining	Passive maintaining	Impression	Impression
55	S06	1	P	C	0.817	Phenomena at the front of consciousness	Meta-cognition	Explicit	Monitoring	Monitoring
55	S06	1	P	C	0.817	Background feelings	Overarching states of mind	Attentional dispositions	Playful	Playful
55	S06	1	P	C	0.817	Phenomena at the front of consciousness	Maintaining	Active maintaining	Waiting	Leaning forward
56	S06	2	P	C	0.471	Phenomena at the front of consciousness	Maintaining	Active maintaining	Rehearsing	Rehearsing eye-movements
56	S06	2	P	C	0.471	Phenomena at the front of consciousness	Encoding	Active encoding	Staring	Staring
56	S06	2	P	C	0.471	Phenomena at the front of consciousness	Maintaining	Passive maintaining	Impression	Impression
56	S06	2	P	C	0.471	Phenomena at the front of consciousness	Recalling	Passive recalling	Appearance	Appearance
56	S06	2	P	C	0.471	Phenomena at the front of consciousness	Meta-cognition	Explicit	Monitoring	Monitoring
56	S06	2	P	C	0.471	Phenomena at the front of consciousness	Encoding	Passive encoding	Acoustic	Acoustic
57	S06	3	P	C	0.483	Phenomena at the front of consciousness	Encoding	Active encoding	Motor planning	Moving the eyes
57	S06	3	P	C	0.483	Phenomena at the front of consciousness	Maintaining	Active maintaining	Rehearsing	Rehearsing eye-movements
57	S06	3	P	C	0.483	Phenomena at the front of consciousness	Recalling	Passive recalling	Appearance	Appearance
57	S06	3	P	C	0.483	Phenomena at the front of consciousness	Meta-cognition	Explicit	Monitoring	Monitoring
57	S06	3	P	C	0.483	Phenomena at the front of consciousness	Encoding	Passive encoding	Acoustic	Acoustic
57	S06	3	P	C	0.483	Phenomena at the front of consciousness	Meta-cognition	Explicit	Commenting	Commenting
58	S06	1	O	C	1.493	Phenomena at the front of consciousness	Encoding	Active encoding	Reducing complexity	Omitting
58	S06	1	O	C	1.493	Phenomena at the front of consciousness	Maintaining	Passive maintaining	Impression	Impression
58	S06	1	O	C	1.493	Phenomena at the front of consciousness	Recalling	Passive recalling	Appearance	Appearance
58	S06	1	O	C	1.493	Phenomena at the front of consciousness	Meta-cognition	Explicit	Monitoring	Monitoring
58	S06	1	O	C	1.493	Background feelings	Overarching states of mind	Attentional dispositions	Towards the task	Towards the task
58	S06	1	O	C	1.493	Phenomena at the front of consciousness	Encoding	Active encoding	Describing	NA
59	S06	2	O	C	1.804	Phenomena at the front of consciousness	Encoding	Active encoding	Describing	NA
59	S06	2	O	C	1.804	Phenomena at the front of consciousness	Maintaining	Passive maintaining	Impression	Impression
59	S06	2	O	C	1.804	Phenomena at the front of consciousness	Meta-cognition	Explicit	Monitoring	Monitoring
59	S06	2	O	C	1.804	Background feelings	Atmosphere of experience	Atmosphere of experience	Positive neutrality	Smoothness of performance
59	S06	2	O	C	1.804	Background feelings	Atmosphere of experience	Atmosphere of experience	Positive neutrality	Calmness
60	S06	1	C	C	1.189	Phenomena at the front of consciousness	Encoding	Active encoding	Describing	Color names
60	S06	1	C	C	1.189	Phenomena at the front of consciousness	Maintaining	Passive maintaining	Impression	Impression
60	S06	1	C	C	1.189	Phenomena at the front of consciousness	Meta-cognition	Explicit	Monitoring	Monitoring
60	S06	1	C	C	1.189	Phenomena at the front of consciousness	Maintaining	Active maintaining	Waiting	Leaning forward
61	S06	2	C	C	1.254	Phenomena at the front of consciousness	Encoding	Active encoding	Describing	NA
61	S06	2	C	C	1.254	Phenomena at the front of consciousness	Maintaining	Active maintaining	Rehearsing	Rehearsing verbal descriptions
61	S06	2	C	C	1.254	Phenomena at the front of consciousness	Recalling	Passive recalling	Appearance	Appearance
61	S06	2	C	C	1.254	Phenomena at the front of consciousness	Meta-cognition	Explicit	Monitoring	Monitoring
62	S06	1	P	C	1.453	Background feelings	Atmosphere of experience	Atmosphere of experience	Positive neutrality	Calmness
62	S06	1	P	C	1.453	Background feelings	Atmosphere of experience	Atmosphere of experience	Positive neutrality	Calmness
62	S06	1	P	C	1.453	Background feelings	Atmosphere of experience	Atmosphere of experience	Positive neutrality	Calmness
62	S06	1	P	C	1.453	Background feelings	Atmosphere of experience	Atmosphere of experience	Positive neutrality	Calmness
62	S06	1	P	C	1.453	Background feelings	Atmosphere of experience	Atmosphere of experience	Positive neutrality	Calmness
62	S06	1	P	C	1.453	Background feelings	Atmosphere of experience	Atmosphere of experience	Positive neutrality	Calmness
63	S06	2	P	C	0.222	Phenomena at the front of consciousness	Maintaining	Passive maintaining	Impression	Impression
63	S06	2	P	C	0.222	Phenomena at the front of consciousness	Encoding	Active encoding	Motor planning	NA
63	S06	2	P	C	0.222	Phenomena at the front of consciousness	Maintaining	Active maintaining	Rehearsing	Rehearsing eye-movements
63	S06	2	P	C	0.222	Phenomena at the front of consciousness	Meta-cognition	Explicit	Monitoring	Monitoring
63	S06	2	P	C	0.222	Phenomena at the front of consciousness	Encoding	Passive encoding	Acoustic	Acoustic
63	S06	2	P	C	0.222	Background feelings	Atmosphere of experience	Atmosphere of experience	Faith in recognition	Faith in recognition
63	S06	2	P	C	0.222	Background feelings	Atmosphere of experience	Atmosphere of experience	Positive neutrality	Calmness
63	S06	2	P	C	0.222	Background feelings	Overarching states of mind	Engagement with the task	Engaged performance	Vain attitude
64	S06	3	P	C	0.989	Phenomena at the front of consciousness	Encoding	Active encoding	Motor planning	NA
64	S06	3	P	C	0.989	Phenomena at the front of consciousness	Maintaining	Active maintaining	Rehearsing	Rehearsing eye-movements
64	S06	3	P	C	0.989	Phenomena at the front of consciousness	Recalling	Active recalling	Comparing	Applying eye-movements
64	S06	3	P	C	0.989	Phenomena at the front of consciousness	Meta-cognition	Explicit	Monitoring	Monitoring
64	S06	3	P	C	0.989	Background feelings	Atmosphere of experience	Atmosphere of experience	Fatigue	NA
64	S06	3	P	C	0.989	Background feelings	Overarching states of mind	Attentional dispositions	Separation from the task	Separation from the task
65	S07	1	C	C	1.516	Phenomena at the front of consciousness	Encoding	Active encoding	Reducing complexity	Grouping
65	S07	1	C	C	1.516	Phenomena at the front of consciousness	Maintaining	Passive maintaining	Afterimage	Afterimage
65	S07	1	C	C	1.516	Phenomena at the front of consciousness	Recalling	Passive recalling	Hunch	Hunch
65	S07	1	C	C	1.516	Phenomena at the front of consciousness	Meta-cognition	Explicit	Monitoring	Monitoring
65	S07	1	C	C	1.516	Background feelings	Overarching states of mind	Attentional dispositions	Towards the task	Towards the task
65	S07	1	C	C	1.516	Phenomena at the front of consciousness	Encoding	Active encoding	Describing	NA
66	S07	2	C	W	0.926	Phenomena at the front of consciousness	Encoding	Active encoding	Reducing complexity	Grouping
66	S07	2	C	W	0.926	Phenomena at the front of consciousness	Maintaining	Passive maintaining	Afterimage	Afterimage
66	S07	2	C	W	0.926	Phenomena at the front of consciousness	Recalling	Active recalling	Mixed recalling	Mixed recalling
66	S07	2	C	W	0.926	Background feelings	Atmosphere of experience	Atmosphere of experience	Faith in recognition	Faith in recognition
66	S07	2	C	W	0.926	Background feelings	Overarching states of mind	Engagement with the task	Engaged performance	Competitive attitude
66	S07	2	C	W	0.926	Phenomena at the front of consciousness	Meta-cognition	Explicit	Commenting	Commenting
66	S07	2	C	W	0.926	Phenomena at the front of consciousness	Meta-cognition	Explicit	Monitoring	Monitoring
67	S07	3	C	C	1.344	Phenomena at the front of consciousness	Encoding	Active encoding	Staring	Staring
67	S07	3	C	C	1.344	Phenomena at the front of consciousness	Recalling	Active recalling	Mixed recalling	Mixed recalling
67	S07	3	C	C	1.344	Phenomena at the front of consciousness	Encoding	Passive encoding	Visual feeling	Gestalt
67	S07	3	C	C	1.344	Phenomena at the front of consciousness	Meta-cognition	Implicit	Meta-cognitive awareness	Meta-cognitive feeling
68	S07	1	O	W	1.7	Phenomena at the front of consciousness	Encoding	Active encoding	Staring	Staring
68	S07	1	O	W	1.7	Phenomena at the front of consciousness	Recalling	Passive recalling	Hunch	Hunch
68	S07	1	O	W	1.7	Phenomena at the front of consciousness	Mind-wandering	Mind-wandering	Mind-wandering	Mind-wandering
68	S07	1	O	W	1.7	Phenomena at the front of consciousness	Meta-cognition	Implicit	Meta-cognitive awareness	Meta-cognitive feeling
69	S07	2	O	C	1.399	Phenomena at the front of consciousness	Encoding	Active encoding	Motor planning	NA
69	S07	2	O	C	1.399	Phenomena at the front of consciousness	Encoding	Active encoding	Describing	NA
69	S07	2	O	C	1.399	Phenomena at the front of consciousness	Recalling	Passive recalling	Hunch	Hunch
69	S07	2	O	C	1.399	Background feelings	Atmosphere of experience	Atmosphere of experience	Positive neutrality	Calmness
70	S07	3	O	C	1.174	Phenomena at the front of consciousness	Recalling	Active recalling	Mixed recalling	Mixed recalling
70	S07	3	O	C	1.174	Phenomena at the front of consciousness	Meta-cognition	Explicit	Monitoring	Monitoring
70	S07	3	O	C	1.174	Background feelings	Overarching states of mind	Attentional dispositions	Separation from the task	Separation from the task
70	S07	3	O	C	1.174	Phenomena at the front of consciousness	Encoding	Active encoding	Motor planning	NA
70	S07	3	O	C	1.174	Phenomena at the front of consciousness	Encoding	Active encoding	Describing	NA
71	S07	4	O	C	1.967	Phenomena at the front of consciousness	Encoding	Active encoding	Reducing complexity	Omitting
71	S07	4	O	C	1.967	Phenomena at the front of consciousness	Maintaining	Active maintaining	Rehearsing	Rehearsing eye-movements
71	S07	4	O	C	1.967	Phenomena at the front of consciousness	Meta-cognition	Explicit	Monitoring	Monitoring
71	S07	4	O	C	1.967	Phenomena at the front of consciousness	Recalling	Active recalling	Comparing	Applying eye-movements
71	S07	4	O	C	1.967	Phenomena at the front of consciousness	Encoding	Active encoding	Motor planning	NA
71	S07	4	O	C	1.967	Background feelings	Atmosphere of experience	Atmosphere of experience	Positive neutrality	Smoothness of performance
72	S07	1	P	C	1.058	Phenomena at the front of consciousness	Encoding	Active encoding	Motor planning	NA
72	S07	1	P	C	1.058	Phenomena at the front of consciousness	Maintaining	Passive maintaining	Impression	Impression
72	S07	1	P	C	1.058	Phenomena at the front of consciousness	Recalling	Active recalling	Comparing	Applying eye-movements
72	S07	1	P	C	1.058	Phenomena at the front of consciousness	Meta-cognition	Explicit	Monitoring	Monitoring
72	S07	1	P	C	1.058	Background feelings	Atmosphere of experience	Atmosphere of experience	Positive neutrality	Smoothness of performance
72	S07	1	P	C	1.058	Background feelings	Atmosphere of experience	Atmosphere of experience	Positive neutrality	Rhythm
72	S07	1	P	C	1.058	Phenomena at the front of consciousness	Meta-cognition	Explicit	Attention	Attention
73	S07	2	P	C	1.729	Phenomena at the front of consciousness	Meta-cognition	Explicit	Monitoring	Monitoring
73	S07	2	P	C	1.729	Background feelings	Atmosphere of experience	Atmosphere of experience	Positive neutrality	Rhythm
73	S07	2	P	C	1.729	Phenomena at the front of consciousness	Encoding	Active encoding	Motor planning	NA
73	S07	2	P	C	1.729	Phenomena at the front of consciousness	Encoding	Passive encoding	Recognizing a pattern	Cocnrete image
74	≈û07	3	P	C	0.985	Phenomena at the front of consciousness	Encoding	Active encoding	Motor planning	NA
74	≈û07	3	P	C	0.985	Phenomena at the front of consciousness	Maintaining	Active maintaining	Rehearsing	Rehearsing eye-movements
74	≈û07	3	P	C	0.985	Phenomena at the front of consciousness	Maintaining	Active maintaining	Imagining	NA
74	≈û07	3	P	C	0.985	Phenomena at the front of consciousness	Meta-cognition	Explicit	Monitoring	Monitoring
74	≈û07	3	P	C	0.985	Background feelings	Overarching states of mind	Attentional dispositions	Separation from the task	Separation from the task
74	≈û07	3	P	C	0.985	Phenomena at the front of consciousness	Maintaining	Active maintaining	Waiting	Leaning forward
75	S07	1	C	C	0.636	Phenomena at the front of consciousness	Encoding	Passive encoding	Visual feeling	NA
75	S07	1	C	C	0.636	Phenomena at the front of consciousness	Maintaining	Active maintaining	Imagining	NA
75	S07	1	C	C	0.636	Phenomena at the front of consciousness	Recalling	Passive recalling	Appearance	Appearance
75	S07	1	C	C	0.636	Phenomena at the front of consciousness	Meta-cognition	Explicit	Monitoring	Monitoring
75	S07	1	C	C	0.636	Background feelings	Atmosphere of experience	Atmosphere of experience	Positive neutrality	Calmness
75	S07	1	C	C	0.636	Background feelings	Overarching states of mind	Attentional dispositions	The task towards you	The task towards you
75	S07	1	C	C	0.636	Phenomena at the front of consciousness	Meta-cognition	Explicit	Commenting	Commenting
76	S07	2	C	C	1.103	Phenomena at the front of consciousness	Encoding	Passive encoding	Visual feeling	Gestalt
76	S07	2	C	C	1.103	Phenomena at the front of consciousness	Recalling	Passive recalling	Appearance	Appearance
76	S07	2	C	C	1.103	Background feelings	Overarching states of mind	Engagement with the task	Disengaged performance	Unburdedness
76	S07	2	C	C	1.103	Background feelings	Overarching states of mind	Attentional dispositions	Separation from the task	Separation from the task
77	S07	1	O	C	1.756	Phenomena at the front of consciousness	Encoding	Active encoding	Motor planning	NA
77	S07	1	O	C	1.756	Phenomena at the front of consciousness	Encoding	Active encoding	Describing	NA
77	S07	1	O	C	1.756	Phenomena at the front of consciousness	Meta-cognition	Explicit	Monitoring	Monitoring
77	S07	1	O	C	1.756	Phenomena at the front of consciousness	Recalling	Passive recalling	Hunch	Hunch
77	S07	1	O	C	1.756	Phenomena at the front of consciousness	Meta-cognition	Implicit	Meta-cognitive awareness	Meta-cognitive feeling
78	S07	2	O	C	1.172	Phenomena at the front of consciousness	Encoding	Active encoding	Reducing complexity	Grouping
78	S07	2	O	C	1.172	Phenomena at the front of consciousness	Maintaining	Active maintaining	Waiting	Void
78	S07	2	O	C	1.172	Phenomena at the front of consciousness	Recalling	Passive recalling	Appearance	Appearance
78	S07	2	O	C	1.172	Phenomena at the front of consciousness	Meta-cognition	Explicit	Monitoring	Monitoring
78	S07	2	O	C	1.172	Background feelings	Overarching states of mind	Attentional dispositions	The task towards you	The task towards you
78	S07	2	O	C	1.172	Phenomena at the front of consciousness	Encoding	Active encoding	Motor planning	NA
78	S07	2	O	C	1.172	Phenomena at the front of consciousness	Encoding	Active encoding	Describing	NA
79	S07	1	P	C	1.071	Phenomena at the front of consciousness	Encoding	Active encoding	Motor planning	NA
79	S07	1	P	C	1.071	Phenomena at the front of consciousness	Maintaining	Active maintaining	Rehearsing	Rehearsing eye-movements
79	S07	1	P	C	1.071	Phenomena at the front of consciousness	Recalling	Active recalling	Comparing	Applying eye-movements
79	S07	1	P	C	1.071	Phenomena at the front of consciousness	Meta-cognition	Explicit	Monitoring	Monitoring
79	S07	1	P	C	1.071	Phenomena at the front of consciousness	Encoding	Passive encoding	Acoustic	Acoustic
79	S07	1	P	C	1.071	Background feelings	Atmosphere of experience	Atmosphere of experience	Positive neutrality	Rhythm
79	S07	1	P	C	1.071	Background feelings	Overarching states of mind	Attentional dispositions	Towards the task	Towards the task
80	S07	2	P	C	0.514	Phenomena at the front of consciousness	Encoding	Active encoding	Motor planning	NA
80	S07	2	P	C	0.514	Phenomena at the front of consciousness	Maintaining	Active maintaining	Rehearsing	Rehearsing eye-movements
80	S07	2	P	C	0.514	Phenomena at the front of consciousness	Recalling	Passive recalling	Appearance	Appearance
80	S07	2	P	C	0.514	Phenomena at the front of consciousness	Encoding	Passive encoding	Acoustic	Acoustic
80	S07	2	P	C	0.514	Background feelings	Atmosphere of experience	Atmosphere of experience	Fatigue	NA
80	S07	2	P	C	0.514	Background feelings	Overarching states of mind	Attentional dispositions	Separation from the task	Separation from the task
80	S07	2	P	C	0.514	Phenomena at the front of consciousness	Maintaining	Active maintaining	Waiting	Leaning forward
80	S07	2	P	C	0.514	Phenomena at the front of consciousness	Meta-cognition	Explicit	Commenting	Commenting
81	S10	1	C	C	0.743	Phenomena at the front of consciousness	Encoding	Active encoding	Describing	NA
81	S10	1	C	C	0.743	Phenomena at the front of consciousness	Meta-cognition	Explicit	Monitoring	Monitoring
81	S10	1	C	C	0.743	Phenomena at the front of consciousness	Maintaining	Passive maintaining	Impression	Impression
81	S10	1	C	C	0.743	Phenomena at the front of consciousness	Recalling	Active recalling	Comparing	Applying verbal descriptions
81	S10	1	C	C	0.743	Background feelings	Atmosphere of experience	Atmosphere of experience	Faith in recognition	Faith in recognition
82	S10	2	C	C	0.575	Background feelings	Overarching states of mind	Attentional dispositions	Separation from the task	Separation from the task
82	S10	2	C	C	0.575	Phenomena at the front of consciousness	Maintaining	Active maintaining	Waiting	Leaning forward
82	S10	2	C	C	0.575	Phenomena at the front of consciousness	Meta-cognition	Explicit	Commenting	Commenting
83	S10	3	C	C	0.789	Phenomena at the front of consciousness	Encoding	Active encoding	Describing	Color names
83	S10	3	C	C	0.789	Phenomena at the front of consciousness	Meta-cognition	Explicit	Commenting	Commenting
83	S10	3	C	C	0.789	Background feelings	Overarching states of mind	Attentional dispositions	Towards the task	Towards the task
84	S10	4	C	C	0.902	Phenomena at the front of consciousness	Maintaining	Active maintaining	Imagining	NA
84	S10	4	C	C	0.902	Background feelings	Overarching states of mind	Attentional dispositions	The task towards you	The task towards you
85	S10	5	C	W	2.241	Phenomena at the front of consciousness	Encoding	Active encoding	Staring	Staring
85	S10	5	C	W	2.241	Phenomena at the front of consciousness	Mind-wandering	Mind-wandering	Mind-wandering	Mind-wandering
85	S10	5	C	W	2.241	Background feelings	Overarching states of mind	Attentional dispositions	Separation from the task	Separation from the task
85	S10	5	C	W	2.241	Phenomena at the front of consciousness	Meta-cognition	Implicit	Meta-cognitive awareness	Meta-cognitive feeling
86	S10	6	C	C	0.712	Background feelings	Overarching states of mind	Attentional dispositions	Towards the task	Towards the task
86	S10	6	C	C	0.712	Phenomena at the front of consciousness	Recalling	Passive recalling	Appearance	Appearance
86	S10	6	C	C	0.712	Phenomena at the front of consciousness	Maintaining	Active maintaining	Waiting	Leaning forward
87	S10	1	O	C	1.646	Phenomena at the front of consciousness	Encoding	Active encoding	Reducing complexity	Omitting
87	S10	1	O	C	1.646	Phenomena at the front of consciousness	Maintaining	Passive maintaining	Impression	Impression
87	S10	1	O	C	1.646	Phenomena at the front of consciousness	Mind-wandering	Mind-wandering	Mind-wandering	Mind-wandering
87	S10	1	O	C	1.646	Background feelings	Overarching states of mind	Attentional dispositions	The task towards you	The task towards you
88	S10	2	O	C	1.707	Background feelings	Overarching states of mind	Attentional dispositions	Off-task	Off-task
88	S10	2	O	C	1.707	Phenomena at the front of consciousness	Recalling	Active recalling	Guessing	Guessing
88	S10	2	O	C	1.707	Phenomena at the front of consciousness	Mind-wandering	Mind-wandering	Mind-wandering	Mind-wandering
88	S10	2	O	C	1.707	Background feelings	Overarching states of mind	Engagement with the task	Disengaged performance	Boredom
88	S10	2	O	C	1.707	Background feelings	Overarching states of mind	Engagement with the task	Disengaged performance	Disregard
88	S10	2	O	C	1.707	Background feelings	Overarching states of mind	Attentional dispositions	Separation from the task	Separation from the task
89	S10	1	P	C	0.809	Phenomena at the front of consciousness	Encoding	Active encoding	Searching	Searching
89	S10	1	P	C	0.809	Phenomena at the front of consciousness	Recalling	Active recalling	Comparing	Comparing with a mental image
89	S10	1	P	C	0.809	Phenomena at the front of consciousness	Encoding	Passive encoding	Acoustic	Acoustic
90	S10	2	P	C	1.931	Phenomena at the front of consciousness	Recalling	Passive recalling	Appearance	Appearance
90	S10	2	P	C	1.931	Phenomena at the front of consciousness	Mind-wandering	Mind-wandering	Mind-wandering	Mind-wandering
90	S10	2	P	C	1.931	Background feelings	Overarching states of mind	Attentional dispositions	Towards the task	Towards the task
91	S10	3	P	C	1.299	Phenomena at the front of consciousness	Encoding	Passive encoding	Visual feeling	Space
91	S10	3	P	C	1.299	Background feelings	Overarching states of mind	Engagement with the task	Engaged performance	Competitive attitude
91	S10	3	P	C	1.299	Background feelings	Overarching states of mind	Attentional dispositions	Towards the task	Towards the task
92	S10	4	P	C	0.752	Phenomena at the front of consciousness	Recalling	Passive recalling	Appearance	Appearance
92	S10	4	P	C	0.752	Background feelings	Atmosphere of experience	Atmosphere of experience	Faith in recognition	Faith in recognition
92	S10	4	P	C	0.752	Background feelings	Overarching states of mind	Attentional dispositions	Separation from the task	Separation from the task
92	S10	4	P	C	0.752	Phenomena at the front of consciousness	Maintaining	Active maintaining	Waiting	Leaning forward
93	S10	1	O	C	1.212	Phenomena at the front of consciousness	Encoding	Active encoding	Reducing complexity	Omitting
93	S10	1	O	C	1.212	Background feelings	Overarching states of mind	Engagement with the task	Engaged performance	Vain attitude
93	S10	1	O	C	1.212	Phenomena at the front of consciousness	Maintaining	Active maintaining	Waiting	Leaning forward
93	S10	1	O	C	1.212	Phenomena at the front of consciousness	Encoding	Active encoding	Motor planning	NA
94	S10	2	O	W	1.138	Phenomena at the front of consciousness	Encoding	Active encoding	Reducing complexity	Omitting
94	S10	2	O	W	1.138	Phenomena at the front of consciousness	Recalling	Passive recalling	Appearance	Appearance
94	S10	2	O	W	1.138	Phenomena at the front of consciousness	Encoding	Active encoding	Motor planning	NA
95	S10	3	O	W	1.129	Phenomena at the front of consciousness	Encoding	Active encoding	Reducing complexity	Omitting
95	S10	3	O	W	1.129	Phenomena at the front of consciousness	Recalling	Passive recalling	Hunch	Hunch
95	S10	3	O	W	1.129	Background feelings	Overarching states of mind	Engagement with the task	Disengaged performance	Boredom
95	S10	3	O	W	1.129	Phenomena at the front of consciousness	Encoding	Active encoding	Motor planning	NA
95	S10	3	O	W	1.129	Phenomena at the front of consciousness	Meta-cognition	Implicit	Meta-cognitive awareness	Meta-cognitive feeling
96	S10	1	C	C	1.378	Phenomena at the front of consciousness	Encoding	Active encoding	Describing	NA
96	S10	1	C	C	1.378	Phenomena at the front of consciousness	Recalling	Passive recalling	Appearance	Appearance
96	S10	1	C	C	1.378	Background feelings	Overarching states of mind	Attentional dispositions	The task towards you	The task towards you
97	S10	2	C	C	0.656	Phenomena at the front of consciousness	Maintaining	Passive maintaining	Impression	Impression
97	S10	2	C	C	0.656	Phenomena at the front of consciousness	Recalling	Active recalling	Comparing	Comparing with a mental image
97	S10	2	C	C	0.656	Phenomena at the front of consciousness	Encoding	Passive encoding	Visual feeling	Color scheme
97	S10	2	C	C	0.656	Phenomena at the front of consciousness	Encoding	Active encoding	Describing	Color names
97	S10	2	C	C	0.656	Phenomena at the front of consciousness	Encoding	Active encoding	Reducing complexity	Grouping
98	S10	3	C	C	0.676	Phenomena at the front of consciousness	Encoding	Passive encoding	Visual feeling	Color scheme
98	S10	3	C	C	0.676	Phenomena at the front of consciousness	Encoding	Active encoding	Describing	Color names
98	S10	3	C	C	0.676	Phenomena at the front of consciousness	Encoding	Active encoding	Reducing complexity	Grouping
98	S10	3	C	C	0.676	Background feelings	Overarching states of mind	Attentional dispositions	Towards the task	Towards the task
98	S10	3	C	C	0.676	Phenomena at the front of consciousness	Meta-cognition	Implicit	Meta-cognitive awareness	Meta-cognitive feeling
99	S10	1	P	C	0.706	Phenomena at the front of consciousness	Encoding	Active encoding	Searching	Searching
99	S10	1	P	C	0.706	Phenomena at the front of consciousness	Maintaining	Active maintaining	Waiting	Void
99	S10	1	P	C	0.706	Phenomena at the front of consciousness	Recalling	Active recalling	Comparing	Comparing with a mental image
99	S10	1	P	C	0.706	Background feelings	Overarching states of mind	Difficulty	Simple task	Simple task
100	S10	2	P	C	2.194	Phenomena at the front of consciousness	Encoding	Active encoding	Searching	Searching
100	S10	2	P	C	2.194	Phenomena at the front of consciousness	Maintaining	Passive maintaining	Impression	Impression
100	S10	2	P	C	2.194	Phenomena at the front of consciousness	Recalling	Active recalling	Comparing	Applying eye-movements
100	S10	2	P	C	2.194	Phenomena at the front of consciousness	Encoding	Passive encoding	Acoustic	Acoustic
100	S10	2	P	C	2.194	Background feelings	Overarching states of mind	Attentional dispositions	Separation from the task	Separation from the task
101	S10	3	P	C	1.129	Phenomena at the front of consciousness	Encoding	Active encoding	Searching	Searching
101	S10	3	P	C	1.129	Phenomena at the front of consciousness	Recalling	Active recalling	Comparing	Applying eye-movements
101	S10	3	P	C	1.129	Background feelings	Overarching states of mind	Attentional dispositions	Separation from the task	Separation from the task
101	S10	3	P	C	1.129	Phenomena at the front of consciousness	Maintaining	Active maintaining	Waiting	Leaning forward
102	S13	1	P	W	1.418	Phenomena at the front of consciousness	Encoding	Active encoding	Searching	Searching
102	S13	1	P	W	1.418	Phenomena at the front of consciousness	Maintaining	Passive maintaining	Afterimage	Afterimage
102	S13	1	P	W	1.418	Phenomena at the front of consciousness	Recalling	Passive recalling	Appearance	Appearance
102	S13	1	P	W	1.418	Phenomena at the front of consciousness	Mind-wandering	Mind-wandering	Mind-wandering	Mind-wandering
102	S13	1	P	W	1.418	Phenomena at the front of consciousness	Encoding	Passive encoding	Acoustic	Acoustic
102	S13	1	P	W	1.418	Background feelings	Atmosphere of experience	Atmosphere of experience	Positive neutrality	Rhythm
102	S13	1	P	W	1.418	Phenomena at the front of consciousness	Meta-cognition	Explicit	Commenting	Commenting
103	S13	2	P	N	0	Phenomena at the front of consciousness	Meta-cognition	Explicit	Commenting	Commenting
103	S13	2	P	N	0	Phenomena at the front of consciousness	Encoding	Active encoding	Searching	Searching
103	S13	2	P	N	0	Phenomena at the front of consciousness	Maintaining	Passive maintaining	Afterimage	Afterimage
103	S13	2	P	N	0	Phenomena at the front of consciousness	Meta-cognition	Explicit	Monitoring	Monitoring
103	S13	2	P	N	0	Background feelings	Overarching states of mind	Engagement with the task	Engaged performance	Vain attitude
103	S13	2	P	N	0	Background feelings	Overarching states of mind	Attentional dispositions	Towards the task	Towards the task
104	S13	1	C	N	0	Phenomena at the front of consciousness	Encoding	Active encoding	Describing	NA
104	S13	1	C	N	0	Phenomena at the front of consciousness	Maintaining	Active maintaining	Rehearsing	Rehearsing verbal descriptions
104	S13	1	C	N	0	Phenomena at the front of consciousness	Recalling	Active recalling	Comparing	Applying verbal descriptions
104	S13	1	C	N	0	Background feelings	Atmosphere of experience	Atmosphere of experience	Faith in recognition	Faith in recognition
104	S13	1	C	N	0	Background feelings	Atmosphere of experience	Atmosphere of experience	Positive neutrality	Rhythm
104	S13	1	C	N	0	Background feelings	Overarching states of mind	Attentional dispositions	Towards the task	Towards the task
104	S13	1	C	N	0	Background feelings	Overarching states of mind	Engagement with the task	Engaged performance	Vain attitude
105	S13	2	C	N	0	Phenomena at the front of consciousness	Encoding	Active encoding	Reducing complexity	Omitting
105	S13	2	C	N	0	Phenomena at the front of consciousness	Encoding	Active encoding	Describing	Color names
105	S13	2	C	N	0	Background feelings	Atmosphere of experience	Atmosphere of experience	Positive neutrality	Smoothness of performance
105	S13	2	C	N	0	Phenomena at the front of consciousness	Recalling	Active recalling	Comparing	Mixed recalling
106	S13	1	O	N	0	Phenomena at the front of consciousness	Maintaining	Passive maintaining	Impression	Impression
106	S13	1	O	N	0	Phenomena at the front of consciousness	Encoding	Active encoding	Staring	Staring
106	S13	1	O	N	0	Phenomena at the front of consciousness	Recalling	Passive recalling	Appearance	Appearance
106	S13	1	O	N	0	Phenomena at the front of consciousness	Meta-cognition	Explicit	Monitoring	Monitoring
106	S13	1	O	N	0	Background feelings	Overarching states of mind	Difficulty	Difficult task	Difficult task
106	S13	1	O	N	0	Phenomena at the front of consciousness	Meta-cognition	Implicit	Meta-cognitive awareness	Meta-cognitive feeling
107	S13	2	O	N	0	Phenomena at the front of consciousness	Encoding	Active encoding	Searching	Searching
107	S13	2	O	N	0	Phenomena at the front of consciousness	Recalling	Passive recalling	Appearance	Appearance
107	S13	2	O	N	0	Phenomena at the front of consciousness	Meta-cognition	Explicit	Monitoring	Monitoring
107	S13	2	O	N	0	Background feelings	Overarching states of mind	Attentional dispositions	Towards the task	Towards the task
108	S13	1	P	N	0	Phenomena at the front of consciousness	Encoding	Active encoding	Searching	Searching
108	S13	1	P	N	0	Phenomena at the front of consciousness	Maintaining	Active maintaining	Imagining	NA
108	S13	1	P	N	0	Phenomena at the front of consciousness	Meta-cognition	Explicit	Monitoring	Monitoring
108	S13	1	P	N	0	Phenomena at the front of consciousness	Recalling	Passive recalling	Appearance	Appearance
108	S13	1	P	N	0	Background feelings	Overarching states of mind	Engagement with the task	Disengaged performance	Unburdedness
108	S13	1	P	N	0	Background feelings	Atmosphere of experience	Atmosphere of experience	Positive neutrality	Smoothness of performance
108	S13	1	P	N	0	Background feelings	Atmosphere of experience	Atmosphere of experience	Positive neutrality	Rhythm
108	S13	1	P	N	0	Background feelings	Overarching states of mind	Attentional dispositions	The task towards you	The task towards you
109	S13	2	P	N	0	Phenomena at the front of consciousness	Encoding	Passive encoding	Recognizing a pattern	NA
109	S13	2	P	N	0	Phenomena at the front of consciousness	Maintaining	Passive maintaining	Impression	Impression
109	S13	2	P	N	0	Phenomena at the front of consciousness	Recalling	Passive recalling	Appearance	Appearance
109	S13	2	P	N	0	Phenomena at the front of consciousness	Encoding	Passive encoding	Acoustic	Acoustic
109	S13	2	P	N	0	Background feelings	Atmosphere of experience	Atmosphere of experience	Positive neutrality	Smoothness of performance
109	S13	2	P	N	0	Background feelings	Atmosphere of experience	Atmosphere of experience	Positive neutrality	Rhythm
109	S13	2	P	N	0	Background feelings	Overarching states of mind	Attentional dispositions	The task towards you	The task towards you
110	S13	1	O	N	0	Phenomena at the front of consciousness	Encoding	Active encoding	Searching	Searching
110	S13	1	O	N	0	Phenomena at the front of consciousness	Encoding	Active encoding	Motor planning	NA
110	S13	1	O	N	0	Phenomena at the front of consciousness	Recalling	Active recalling	Comparing	Applying eye-movements
110	S13	1	O	N	0	Phenomena at the front of consciousness	Encoding	Passive encoding	Acoustic	Acoustic
110	S13	1	O	N	0	Background feelings	Atmosphere of experience	Atmosphere of experience	Positive neutrality	Rhythm
111	S14	1	O	C	1.136	Phenomena at the front of consciousness	Encoding	Active encoding	Motor planning	NA
111	S14	1	O	C	1.136	Phenomena at the front of consciousness	Recalling	Active recalling	Comparing	Applying eye-movements
111	S14	1	O	C	1.136	Background feelings	Overarching states of mind	Engagement with the task	Disengaged performance	Boredom
111	S14	1	O	C	1.136	Background feelings	Overarching states of mind	Engagement with the task	Disengaged performance	Unburdedness
112	S14	3	O	C	1.784	Phenomena at the front of consciousness	Maintaining	Passive maintaining	Afterimage	Afterimage
112	S14	3	O	C	1.784	Background feelings	Overarching states of mind	Attentional dispositions	Off-task	Off-task
113	S14	4	O	C	2.341	Phenomena at the front of consciousness	Recalling	Passive recalling	Appearance	Appearance
113	S14	4	O	C	2.341	Background feelings	Overarching states of mind	Attentional dispositions	Towards the task	Towards the task
113	S14	4	O	C	2.341	Phenomena at the front of consciousness	Encoding	Active encoding	Reducing complexity	Grouping
113	S14	4	O	C	2.341	Phenomena at the front of consciousness	Encoding	Active encoding	Describing	NA
113	S14	4	O	C	2.341	Phenomena at the front of consciousness	Meta-cognition	Implicit	Meta-cognitive awareness	Meta-cognitive feeling
114	S14	5	O	C	2.112	Background feelings	Overarching states of mind	Attentional dispositions	Playful	Playful
114	S14	5	O	C	2.112	Phenomena at the front of consciousness	Encoding	Passive encoding	Visual feeling	Pattern
114	S14	5	O	C	2.112	Phenomena at the front of consciousness	Encoding	Active encoding	Reducing complexity	Grouping
114	S14	5	O	C	2.112	Phenomena at the front of consciousness	Encoding	Active encoding	Motor planning	NA
114	S14	5	O	C	2.112	Phenomena at the front of consciousness	Encoding	Active encoding	Describing	NA
114	S14	5	O	C	2.112	Background feelings	Overarching states of mind	Attentional dispositions	Separation from the task	Separation from the task
114	S14	5	O	C	2.112	Phenomena at the front of consciousness	Meta-cognition	Implicit	Meta-cognitive awareness	Meta-cognitive feeling
115	S14	1	C	C	1.201	Phenomena at the front of consciousness	Maintaining	Active maintaining	Imagining	NA
115	S14	1	C	C	1.201	Background feelings	Overarching states of mind	Difficulty	Simple task	Simple task
115	S14	1	C	C	1.201	Phenomena at the front of consciousness	Encoding	Active encoding	Reducing complexity	Grouping
115	S14	1	C	C	1.201	Phenomena at the front of consciousness	Encoding	Active encoding	Describing	NA
116	S14	3	C	C	1.763	Phenomena at the front of consciousness	Maintaining	Active maintaining	Imagining	NA
116	S14	3	C	C	1.763	Phenomena at the front of consciousness	Encoding	Active encoding	Reducing complexity	Omitting
116	S14	3	C	C	1.763	Phenomena at the front of consciousness	Encoding	Passive encoding	Recognizing a pattern	NA
117	S14	4	C	C	1.19	Phenomena at the front of consciousness	Encoding	Active encoding	Reducing complexity	Omitting
117	S14	4	C	C	1.19	Phenomena at the front of consciousness	Recalling	Passive recalling	Appearance	Appearance
117	S14	4	C	C	1.19	Phenomena at the front of consciousness	Meta-cognition	Implicit	Meta-cognitive awareness	Meta-cognitive feeling
117	S14	4	C	C	1.19	Phenomena at the front of consciousness	Meta-cognition	Explicit	Commenting	Commenting
118	S14	6	C	C	2.484	Phenomena at the front of consciousness	Encoding	Active encoding	Reducing complexity	Omitting
118	S14	6	C	C	2.484	Phenomena at the front of consciousness	Encoding	Active encoding	Describing	NA
118	S14	6	C	C	2.484	Phenomena at the front of consciousness	Maintaining	Active maintaining	Rehearsing	Rehearsing verbal descriptions
118	S14	6	C	C	2.484	Phenomena at the front of consciousness	Maintaining	Active maintaining	Imagining	NA
119	S14	1	P	C	0.972	Phenomena at the front of consciousness	Encoding	Passive encoding	Recognizing a pattern	Symbol
119	S14	1	P	C	0.972	Phenomena at the front of consciousness	Encoding	Active encoding	Motor planning	Path
119	S14	1	P	C	0.972	Phenomena at the front of consciousness	Maintaining	Active maintaining	Rehearsing	Rehearsing eye-movements
119	S14	1	P	C	0.972	Phenomena at the front of consciousness	Recalling	Passive recalling	Appearance	Appearance
119	S14	1	P	C	0.972	Phenomena at the front of consciousness	Meta-cognition	Explicit	Commenting	Commenting
119	S14	1	P	C	0.972	Background feelings	Overarching states of mind	Engagement with the task	Disengaged performance	Boredom
120	S14	2	P	C	0.767	Phenomena at the front of consciousness	Encoding	Active encoding	Motor planning	NA
120	S14	2	P	C	0.767	Phenomena at the front of consciousness	Recalling	Passive recalling	Appearance	Appearance
120	S14	2	P	C	0.767	Phenomena at the front of consciousness	Maintaining	Active maintaining	Waiting	Leaning forward
120	S14	2	P	C	0.767	Phenomena at the front of consciousness	Meta-cognition	Implicit	Meta-cognitive awareness	Meta-cognitive feeling
120	S14	2	P	C	0.767	Background feelings	Overarching states of mind	Attentional dispositions	Towards the task	Towards the task
121	S14	1	O	C	1.043	Phenomena at the front of consciousness	Encoding	Active encoding	Searching	Searching
121	S14	1	O	C	1.043	Phenomena at the front of consciousness	Maintaining	Active maintaining	Waiting	Leaning forward
121	S14	1	O	C	1.043	Phenomena at the front of consciousness	Recalling	Active recalling	Comparing	Comparing with a mental image
121	S14	1	O	C	1.043	Phenomena at the front of consciousness	Mind-wandering	Mind-wandering	Mind-wandering	Mind-wandering
121	S14	1	O	C	1.043	Background feelings	Atmosphere of experience	Atmosphere of experience	Faith in recognition	Faith in recognition
121	S14	1	O	C	1.043	Phenomena at the front of consciousness	Meta-cognition	Implicit	Meta-cognitive awareness	Meta-cognitive feeling
121	S14	1	O	C	1.043	Phenomena at the front of consciousness	Encoding	Passive encoding	Recognizing a pattern	NA
121	S14	1	O	C	1.043	Phenomena at the front of consciousness	Maintaining	Active maintaining	Imagining	NA
122	S14	2	O	C	1.318	Phenomena at the front of consciousness	Encoding	Active encoding	Reducing complexity	Grouping
122	S14	2	O	C	1.318	Phenomena at the front of consciousness	Maintaining	Active maintaining	Imagining	Space
122	S14	2	O	C	1.318	Phenomena at the front of consciousness	Recalling	Active recalling	Comparing	Comparing with a mental image
122	S14	2	O	C	1.318	Background feelings	Overarching states of mind	Attentional dispositions	Towards the task	Towards the task
123	S14	3	O	C	1.435	Phenomena at the front of consciousness	Encoding	Active encoding	Reducing complexity	Grouping
123	S14	3	O	C	1.435	Phenomena at the front of consciousness	Encoding	Passive encoding	Visual feeling	NA
123	S14	3	O	C	1.435	Phenomena at the front of consciousness	Recalling	Active recalling	Comparing	Comparing with a mental image
123	S14	3	O	C	1.435	Background feelings	Atmosphere of experience	Atmosphere of experience	Positive neutrality	Calmness
123	S14	3	O	C	1.435	Phenomena at the front of consciousness	Encoding	Active encoding	Describing	NA
124	S14	1	P	C	0.942	Phenomena at the front of consciousness	Meta-cognition	Implicit	Meta-cognitive awareness	Meta-cognitive feeling
124	S14	1	P	C	0.942	Phenomena at the front of consciousness	Encoding	Active encoding	Reducing complexity	Grouping
124	S14	1	P	C	0.942	Phenomena at the front of consciousness	Recalling	Active recalling	Comparing	Applying eye-movements
124	S14	1	P	C	0.942	Background feelings	Atmosphere of experience	Atmosphere of experience	Positive neutrality	Smoothness of performance
124	S14	1	P	C	0.942	Background feelings	Overarching states of mind	Engagement with the task	Engaged performance	Vain attitude
124	S14	1	P	C	0.942	Phenomena at the front of consciousness	Maintaining	Active maintaining	Imagining	NA
124	S14	1	P	C	0.942	Phenomena at the front of consciousness	Maintaining	Active maintaining	Rehearsing	Rehearsing eye-movements
125	S14	2	P	C	0.635	Phenomena at the front of consciousness	Encoding	Passive encoding	Recognizing a pattern	Cocnrete image
125	S14	2	P	C	0.635	Phenomena at the front of consciousness	Recalling	Active recalling	Comparing	Comparing with a mental image
125	S14	2	P	C	0.635	Phenomena at the front of consciousness	Mind-wandering	Mind-wandering	Mind-wandering	Mind-wandering
125	S14	2	P	C	0.635	Background feelings	Atmosphere of experience	Atmosphere of experience	Positive neutrality	Calmness
126	S14	1	C	C	1.376	Phenomena at the front of consciousness	Encoding	Passive encoding	Recognizing a pattern	Abstract image
126	S14	1	C	C	1.376	Phenomena at the front of consciousness	Recalling	Active recalling	Comparing	Comparing with a mental image
126	S14	1	C	C	1.376	Background feelings	Overarching states of mind	Attentional dispositions	Towards the task	Towards the task
127	S14	2	C	C	1.262	Phenomena at the front of consciousness	Encoding	Active encoding	Reducing complexity	Grouping
127	S14	2	C	C	1.262	Phenomena at the front of consciousness	Maintaining	Active maintaining	Imagining	NA
127	S14	2	C	C	1.262	Phenomena at the front of consciousness	Recalling	Active recalling	Comparing	Applying verbal descriptions
127	S14	2	C	C	1.262	Phenomena at the front of consciousness	Meta-cognition	Explicit	Monitoring	Monitoring
127	S14	2	C	C	1.262	Background feelings	Overarching states of mind	Attentional dispositions	Towards the task	Towards the task
127	S14	2	C	C	1.262	Phenomena at the front of consciousness	Encoding	Passive encoding	Visual feeling	NA
128	S15	1	O	C	1.442	Phenomena at the front of consciousness	Encoding	Active encoding	Describing	Direction
128	S15	1	O	C	1.442	Phenomena at the front of consciousness	Maintaining	Passive maintaining	Afterimage	Afterimage
128	S15	1	O	C	1.442	Background feelings	Atmosphere of experience	Atmosphere of experience	Faith in recognition	Faith in recognition
128	S15	1	O	C	1.442	Background feelings	Overarching states of mind	Engagement with the task	Engaged performance	Vain attitude
129	S15	2	O	W	0.679	Phenomena at the front of consciousness	Encoding	Active encoding	Staring	Staring
129	S15	2	O	W	0.679	Phenomena at the front of consciousness	Maintaining	Passive maintaining	Impression	Impression
129	S15	2	O	W	0.679	Phenomena at the front of consciousness	Recalling	Active recalling	Comparing	Comparing with a mental image
129	S15	2	O	W	0.679	Background feelings	Overarching states of mind	Engagement with the task	Engaged performance	Vain attitude
129	S15	2	O	W	0.679	Background feelings	Overarching states of mind	Attentional dispositions	Separation from the task	Separation from the task
129	S15	2	O	W	0.679	Phenomena at the front of consciousness	Meta-cognition	Implicit	Meta-cognitive awareness	Meta-cognitive feeling
129	S15	2	O	W	0.679	Phenomena at the front of consciousness	Meta-cognition	Explicit	Commenting	Commenting
130	S15	3	O	W	0.926	Phenomena at the front of consciousness	Encoding	Active encoding	Describing	Gestalt
130	S15	3	O	W	0.926	Phenomena at the front of consciousness	Recalling	Active recalling	Comparing	Comparing with a mental image
130	S15	3	O	W	0.926	Phenomena at the front of consciousness	Mind-wandering	Mind-wandering	Mind-wandering	Mind-wandering
130	S15	3	O	W	0.926	Background feelings	Overarching states of mind	Attentional dispositions	Playful	Playful
131	S15	4	O	C	1.539	Phenomena at the front of consciousness	Encoding	Active encoding	Searching	Searching
131	S15	4	O	C	1.539	Phenomena at the front of consciousness	Mind-wandering	Mind-wandering	Mind-wandering	Mind-wandering
131	S15	4	O	C	1.539	Background feelings	Overarching states of mind	Engagement with the task	Disengaged performance	Boredom
131	S15	4	O	C	1.539	Background feelings	Overarching states of mind	Attentional dispositions	Separation from the task	Separation from the task
132	S15	1	C	C	1.28	Phenomena at the front of consciousness	Encoding	Passive encoding	Recognizing a pattern	Abstract image
132	S15	1	C	C	1.28	Phenomena at the front of consciousness	Maintaining	Passive maintaining	Afterimage	Afterimage
132	S15	1	C	C	1.28	Background feelings	Overarching states of mind	Difficulty	Simple task	Simple task
133	S15	2	C	C	1.796	Phenomena at the front of consciousness	Encoding	Passive encoding	Recognizing a pattern	Abstract image
133	S15	2	C	C	1.796	Phenomena at the front of consciousness	Meta-cognition	Explicit	Monitoring	Monitoring
133	S15	2	C	C	1.796	Background feelings	Atmosphere of experience	Atmosphere of experience	Positive neutrality	Calmness
133	S15	2	C	C	1.796	Background feelings	Overarching states of mind	Attentional dispositions	Separation from the task	Separation from the task
133	S15	2	C	C	1.796	Phenomena at the front of consciousness	Meta-cognition	Implicit	Meta-cognitive awareness	Meta-cognitive feeling
133	S15	2	C	C	1.796	Phenomena at the front of consciousness	Meta-cognition	Explicit	Commenting	Commenting
134	S15	3	C	C	0.689	Phenomena at the front of consciousness	Encoding	Passive encoding	Recognizing a pattern	Abstract image
134	S15	3	C	C	0.689	Phenomena at the front of consciousness	Encoding	Active encoding	Describing	Abstract image
134	S15	3	C	C	0.689	Phenomena at the front of consciousness	Recalling	Passive recalling	Appearance	Appearance
134	S15	3	C	C	0.689	Phenomena at the front of consciousness	Meta-cognition	Explicit	Commenting	Commenting
134	S15	3	C	C	0.689	Background feelings	Overarching states of mind	Attentional dispositions	Separation from the task	Separation from the task
135	S15	1	P	C	0.72	Phenomena at the front of consciousness	Encoding	Passive encoding	Acoustic	Acoustic
135	S15	1	P	C	0.72	Background feelings	Overarching states of mind	Engagement with the task	Engaged performance	Vain attitude
135	S15	1	P	C	0.72	Background feelings	Overarching states of mind	Attentional dispositions	Separation from the task	Separation from the task
136	S15	2	P	C	0.779	Phenomena at the front of consciousness	Encoding	Active encoding	Describing	NA
136	S15	2	P	C	0.779	Phenomena at the front of consciousness	Recalling	Passive recalling	Appearance	Appearance
136	S15	2	P	C	0.779	Phenomena at the front of consciousness	Encoding	Passive encoding	Acoustic	Acoustic
136	S15	2	P	C	0.779	Background feelings	Overarching states of mind	Attentional dispositions	The task towards you	The task towards you
136	S15	2	P	C	0.779	Phenomena at the front of consciousness	Meta-cognition	Explicit	Commenting	Commenting
137	S15	3	P	C	1.191	Phenomena at the front of consciousness	Encoding	Active encoding	Searching	Searching
137	S15	3	P	C	1.191	Background feelings	Overarching states of mind	Engagement with the task	Engaged performance	Vain attitude
137	S15	3	P	C	1.191	Background feelings	Overarching states of mind	Attentional dispositions	Off-task	Off-task
138	S15	4	P	C	1.187	Phenomena at the front of consciousness	Encoding	Active encoding	Staring	Staring
138	S15	4	P	C	1.187	Phenomena at the front of consciousness	Recalling	Active recalling	Comparing	Comparing with a mental image
138	S15	4	P	C	1.187	Background feelings	Atmosphere of experience	Atmosphere of experience	Faith in recognition	Faith in recognition
138	S15	4	P	C	1.187	Background feelings	Overarching states of mind	Engagement with the task	Disengaged performance	Unburdedness
138	S15	4	P	C	1.187	Background feelings	Overarching states of mind	Attentional dispositions	The task towards you	The task towards you
139	S15	5	P	C	0.462	Phenomena at the front of consciousness	Encoding	Active encoding	Searching	Searching
139	S15	5	P	C	0.462	Phenomena at the front of consciousness	Recalling	Active recalling	Comparing	Comparing with a mental image
140	S15	1	O	C	1.617	Phenomena at the front of consciousness	Encoding	Passive encoding	Recognizing a pattern	Geometrical shape
140	S15	1	O	C	1.617	Phenomena at the front of consciousness	Maintaining	Passive maintaining	Afterimage	Afterimage
140	S15	1	O	C	1.617	Phenomena at the front of consciousness	Recalling	Passive recalling	Hunch	Hung
140	S15	1	O	C	1.617	Background feelings	Overarching states of mind	Engagement with the task	Engaged performance	Vain attitude
141	S15	2	O	W	2.316	Phenomena at the front of consciousness	Meta-cognition	Explicit	Monitoring	Monitoring
141	S15	2	O	W	2.316	Background feelings	Overarching states of mind	Attentional dispositions	Separation from the task	Separation from the task
141	S15	2	O	W	2.316	Phenomena at the front of consciousness	Meta-cognition	Explicit	Commenting	Commenting
141	S15	2	O	W	2.316	Phenomena at the front of consciousness	Encoding	Active encoding	Reducing complexity	Grouping
141	S15	2	O	W	2.316	Phenomena at the front of consciousness	Encoding	Active encoding	Motor planning	NA
142	S15	3	O	C	2.39	Phenomena at the front of consciousness	Encoding	Active encoding	Reducing complexity	Grouping
142	S15	3	O	C	2.39	Phenomena at the front of consciousness	Maintaining	Passive maintaining	Impression	Impression
142	S15	3	O	C	2.39	Background feelings	Atmosphere of experience	Atmosphere of experience	Positive neutrality	Calmness
143	S15	4	O	C	1.632	Phenomena at the front of consciousness	Encoding	Active encoding	Motor planning	NA
143	S15	4	O	C	1.632	Phenomena at the front of consciousness	Recalling	Active recalling	Guessing	Guessing
143	S15	4	O	C	1.632	Background feelings	Overarching states of mind	Engagement with the task	Engaged performance	Vain attitude
143	S15	4	O	C	1.632	Phenomena at the front of consciousness	Meta-cognition	Implicit	Meta-cognitive awareness	Meta-cognitive feeling
144	S15	1	C	C	1.198	Phenomena at the front of consciousness	Meta-cognition	Explicit	Monitoring	Monitoring
144	S15	1	C	C	1.198	Phenomena at the front of consciousness	Encoding	Active encoding	Reducing complexity	Grouping
144	S15	1	C	C	1.198	Phenomena at the front of consciousness	Recalling	Passive recalling	Appearance	Appearance
144	S15	1	C	C	1.198	Background feelings	Overarching states of mind	Engagement with the task	Engaged performance	Obligation
144	S15	1	C	C	1.198	Background feelings	Overarching states of mind	Attentional dispositions	Separation from the task	Separation from the task
144	S15	1	C	C	1.198	Phenomena at the front of consciousness	Meta-cognition	Implicit	Meta-cognitive awareness	Meta-cognitive feeling
144	S15	1	C	C	1.198	Phenomena at the front of consciousness	Encoding	Passive encoding	Recognizing a pattern	NA
144	S15	1	C	C	1.198	Phenomena at the front of consciousness	Encoding	Passive encoding	Visual feeling	NA
145	S15	2	C	C	1.254	Phenomena at the front of consciousness	Encoding	Passive encoding	Recognizing a pattern	Gestalt
145	S15	2	C	C	1.254	Phenomena at the front of consciousness	Recalling	Passive recalling	Appearance	Appearance
145	S15	2	C	C	1.254	Background feelings	Overarching states of mind	Engagement with the task	Disengaged performance	Unburdedness
145	S15	2	C	C	1.254	Phenomena at the front of consciousness	Meta-cognition	Explicit	Commenting	Commenting
146	S15	1	O	C	0.869	Phenomena at the front of consciousness	Recalling	Passive recalling	Appearance	Appearance
146	S15	1	O	C	0.869	Background feelings	Overarching states of mind	Engagement with the task	Engaged performance	Vain attitude
146	S15	1	O	C	0.869	Phenomena at the front of consciousness	Meta-cognition	Implicit	Meta-cognitive awareness	Meta-cognitive feeling
146	S15	1	O	C	0.869	Phenomena at the front of consciousness	Encoding	Active encoding	Reducing complexity	Grouping
146	S15	1	O	C	0.869	Phenomena at the front of consciousness	Encoding	Active encoding	Describing	Gestalt
146	S15	1	O	C	0.869	Phenomena at the front of consciousness	Encoding	Passive encoding	Visual feeling	Gestalt
147	S15	2	O	C	1.054	Phenomena at the front of consciousness	Encoding	Active encoding	Motor planning	NA
147	S15	2	O	C	1.054	Phenomena at the front of consciousness	Recalling	Active recalling	Comparing	Applying eye-movements
147	S15	2	O	C	1.054	Background feelings	Atmosphere of experience	Atmosphere of experience	Positive neutrality	Calmness
147	S15	2	O	C	1.054	Background feelings	Overarching states of mind	Attentional dispositions	Coupling with the task	Coupling with the task
148	S15	1	P	C	1.127	Phenomena at the front of consciousness	Encoding	Active encoding	Searching	Searching
148	S15	1	P	C	1.127	Phenomena at the front of consciousness	Recalling	Active recalling	Comparing	Comparing with a mental image
148	S15	1	P	C	1.127	Phenomena at the front of consciousness	Maintaining	Passive maintaining	Afterimage	Afterimage
148	S15	1	P	C	1.127	Background feelings	Atmosphere of experience	Atmosphere of experience	Positive neutrality	Calmness
148	S15	1	P	C	1.127	Background feelings	Overarching states of mind	Attentional dispositions	Towards the task	Towards the task
149	S15	2	P	C	1.189	Phenomena at the front of consciousness	Encoding	Active encoding	Motor planning	NA
149	S15	2	P	C	1.189	Phenomena at the front of consciousness	Recalling	Active recalling	Comparing	Applying eye-movements
149	S15	2	P	C	1.189	Phenomena at the front of consciousness	Maintaining	Passive maintaining	Impression	Impression
149	S15	2	P	C	1.189	Phenomena at the front of consciousness	Encoding	Passive encoding	Acoustic	Acoustic
149	S15	2	P	C	1.189	Background feelings	Overarching states of mind	Engagement with the task	Engaged performance	Obligation
149	S15	2	P	C	1.189	Phenomena at the front of consciousness	Meta-cognition	Implicit	Meta-cognitive awareness	Meta-cognitive feeling
150	S15	1	C	C	0.808	Phenomena at the front of consciousness	Encoding	Passive encoding	Recognizing a pattern	Abstract image
150	S15	1	C	C	0.808	Phenomena at the front of consciousness	Encoding	Active encoding	Describing	NA
150	S15	1	C	C	0.808	Phenomena at the front of consciousness	Recalling	Passive recalling	Appearance	Appearance
150	S15	1	C	C	0.808	Background feelings	Overarching states of mind	Attentional dispositions	The task towards you	The task towards you
150	S15	1	C	C	0.808	Phenomena at the front of consciousness	Maintaining	Active maintaining	Waiting	Leaning forward
151	S15	2	C	C	0.816	Phenomena at the front of consciousness	Encoding	Active encoding	Searching	Searching
151	S15	2	C	C	0.816	Phenomena at the front of consciousness	Recalling	Passive recalling	Appearance	Appearance
151	S15	2	C	C	0.816	Phenomena at the front of consciousness	Meta-cognition	Explicit	Monitoring	Monitoring
151	S15	2	C	C	0.816	Background feelings	Overarching states of mind	Engagement with the task	Engaged performance	Obligation
151	S15	2	C	C	0.816	Background feelings	Overarching states of mind	Attentional dispositions	Separation from the task	Separation from the task
152	S15	1	P	C	0.862	Phenomena at the front of consciousness	Encoding	Active encoding	Motor planning	NA
152	S15	1	P	C	0.862	Phenomena at the front of consciousness	Maintaining	Active maintaining	Imagining	NA
152	S15	1	P	C	0.862	Phenomena at the front of consciousness	Recalling	Passive recalling	Appearance	Appearance
152	S15	1	P	C	0.862	Phenomena at the front of consciousness	Encoding	Passive encoding	Acoustic	Acoustic
153	S15	2	P	N	0	Phenomena at the front of consciousness	Encoding	Active encoding	Motor planning	NA
153	S15	2	P	N	0	Phenomena at the front of consciousness	Maintaining	Active maintaining	Imagining	NA
153	S15	2	P	N	0	Phenomena at the front of consciousness	Recalling	Passive recalling	Appearance	Appearance
153	S15	2	P	N	0	Background feelings	Overarching states of mind	Engagement with the task	Engaged performance	Vain attitude
153	S15	2	P	N	0	Background feelings	Overarching states of mind	Attentional dispositions	Separation from the task	Separation from the task
154	S15	3	P	N	0	Phenomena at the front of consciousness	Encoding	Passive encoding	Recognizing a pattern	Geometrical shape
154	S15	3	P	N	0	Phenomena at the front of consciousness	Recalling	Active recalling	Comparing	Applying eye-movements
154	S15	3	P	N	0	Background feelings	Overarching states of mind	Difficulty	Simple task	Simple task
154	S15	3	P	N	0	Background feelings	Atmosphere of experience	Atmosphere of experience	Positive neutrality	Smoothness of performance
155	S15	1	C	C	1.056	Phenomena at the front of consciousness	Encoding	Passive encoding	Recognizing a pattern	NA
155	S15	1	C	C	1.056	Phenomena at the front of consciousness	Encoding	Active encoding	Describing	NA
155	S15	1	C	C	1.056	Phenomena at the front of consciousness	Recalling	Passive recalling	Appearance	Appearance
155	S15	1	C	C	1.056	Background feelings	Overarching states of mind	Difficulty	Simple task	Simple task
155	S15	1	C	C	1.056	Background feelings	Atmosphere of experience	Atmosphere of experience	Positive neutrality	Calmness
155	S15	1	C	C	1.056	Background feelings	Overarching states of mind	Attentional dispositions	Separation from the task	Separation from the task
156	S15	2	C	C	1.415	Phenomena at the front of consciousness	Encoding	Passive encoding	Visual feeling	Color scheme
156	S15	2	C	C	1.415	Phenomena at the front of consciousness	Maintaining	Active maintaining	Imagining	NA
156	S15	2	C	C	1.415	Phenomena at the front of consciousness	Recalling	Passive recalling	Appearance	Appearance
156	S15	2	C	C	1.415	Phenomena at the front of consciousness	Mind-wandering	Mind-wandering	Mind-wandering	Mind-wandering
156	S15	2	C	C	1.415	Background feelings	Overarching states of mind	Difficulty	Difficult task	Difficult task
157	S15	3	C	C	2.225	Phenomena at the front of consciousness	Maintaining	Active maintaining	Waiting	Leaning forward
157	S15	3	C	C	2.225	Phenomena at the front of consciousness	Recalling	Active recalling	Comparing	Mixed recalling
157	S15	3	C	C	2.225	Background feelings	Overarching states of mind	Attentional dispositions	Towards the task	Towards the task
157	S15	3	C	C	2.225	Phenomena at the front of consciousness	Encoding	Active encoding	Describing	NA
157	S15	3	C	C	2.225	Phenomena at the front of consciousness	Encoding	Active encoding	Reducing complexity	Grouping
158	S15	1	O	W	1.412	Phenomena at the front of consciousness	Encoding	Active encoding	Motor planning	NA
158	S15	1	O	W	1.412	Phenomena at the front of consciousness	Maintaining	Active maintaining	Imagining	NA
158	S15	1	O	W	1.412	Phenomena at the front of consciousness	Recalling	Active recalling	Comparing	Applying eye-movements
158	S15	1	O	W	1.412	Background feelings	Overarching states of mind	Engagement with the task	Disengaged performance	Unburdedness
158	S15	1	O	W	1.412	Background feelings	Atmosphere of experience	Atmosphere of experience	Informational chaos	Informational chaos
158	S15	1	O	W	1.412	Phenomena at the front of consciousness	Meta-cognition	Explicit	Commenting	Commenting
158	S15	1	O	W	1.412	Phenomena at the front of consciousness	Meta-cognition	Implicit	Meta-cognitive awareness	Meta-cognitive feeling
159	S15	2	O	C	2.361	Phenomena at the front of consciousness	Encoding	Active encoding	Reducing complexity	Grouping
159	S15	2	O	C	2.361	Phenomena at the front of consciousness	Maintaining	Active maintaining	Imagining	NA
159	S15	2	O	C	2.361	Phenomena at the front of consciousness	Recalling	Active recalling	Guessing	Guessing
159	S15	2	O	C	2.361	Background feelings	Overarching states of mind	Attentional dispositions	Towards the task	Towards the task
160	S15	3	O	N	0	Phenomena at the front of consciousness	Encoding	Active encoding	Reducing complexity	Omitting
160	S15	3	O	N	0	Phenomena at the front of consciousness	Maintaining	Active maintaining	Imagining	NA
160	S15	3	O	N	0	Phenomena at the front of consciousness	Recalling	Active recalling	Comparing	Comparing with a mental image
160	S15	3	O	N	0	Background feelings	Atmosphere of experience	Atmosphere of experience	Fatigue	NA
160	S15	3	O	N	0	Background feelings	Overarching states of mind	Attentional dispositions	Towards the task	Towards the task
160	S15	3	O	N	0	Phenomena at the front of consciousness	Meta-cognition	Explicit	Commenting	Commenting
161	S16	1	O	W	0.832	Background feelings	Overarching states of mind	Difficulty	Difficult task	Difficult task
161	S16	1	O	W	0.832	Phenomena at the front of consciousness	Encoding	Passive encoding	Recognizing a pattern	Concrete image
161	S16	1	O	W	0.832	Phenomena at the front of consciousness	Maintaining	Active maintaining	Imagining	NA
161	S16	1	O	W	0.832	Phenomena at the front of consciousness	Encoding	Active encoding	Describing	NA
161	S16	1	O	W	0.832	Phenomena at the front of consciousness	Recalling	Active recalling	Comparing	Comparing with a mental image
161	S16	1	O	W	0.832	Background feelings	Atmosphere of experience	Atmosphere of experience	Informational chaos	Informational chaos
161	S16	1	O	W	0.832	Phenomena at the front of consciousness	Meta-cognition	Explicit	Commenting	Commenting
161	S16	1	O	W	0.832	Phenomena at the front of consciousness	Meta-cognition	Implicit	Meta-cognitive awareness	Meta-cognitive feeling
162	S16	2	O	W	0.689	Phenomena at the front of consciousness	Encoding	Active encoding	Reducing complexity	Omitting
162	S16	2	O	W	0.689	Phenomena at the front of consciousness	Maintaining	Active maintaining	Imagining	NA
162	S16	2	O	W	0.689	Phenomena at the front of consciousness	Recalling	Active recalling	Comparing	Comparing with a mental image
162	S16	2	O	W	0.689	Background feelings	Overarching states of mind	Attentional dispositions	Towards the task	Towards the task
162	S16	2	O	W	0.689	Phenomena at the front of consciousness	Meta-cognition	Implicit	Meta-cognitive awareness	Meta-cognitive feeling
163	S16	1	C	C	0.64	Background feelings	Overarching states of mind	Attentional dispositions	Playful	Playful
163	S16	1	C	C	0.64	Phenomena at the front of consciousness	Encoding	Active encoding	Describing	NA
163	S16	1	C	C	0.64	Phenomena at the front of consciousness	Maintaining	Passive maintaining	Impression	Impression
163	S16	1	C	C	0.64	Phenomena at the front of consciousness	Recalling	Active recalling	Comparing	Applying verbal descriptions
163	S16	1	C	C	0.64	Background feelings	Atmosphere of experience	Atmosphere of experience	Faith in recognition	Faith in recognition
163	S16	1	C	C	0.64	Background feelings	Overarching states of mind	Engagement with the task	Disengaged performance	Unburdedness
163	S16	1	C	C	0.64	Phenomena at the front of consciousness	Meta-cognition	Explicit	Commenting	Commenting
164	S16	2	C	W	1.415	Phenomena at the front of consciousness	Encoding	Passive encoding	Visual feeling	NA
164	S16	2	C	W	1.415	Phenomena at the front of consciousness	Recalling	Active recalling	Guessing	Guessing
164	S16	2	C	W	1.415	Phenomena at the front of consciousness	Mind-wandering	Mind-wandering	Mind-wandering	Mind-wandering
164	S16	2	C	W	1.415	Background feelings	Atmosphere of experience	Atmosphere of experience	Positive neutrality	Calmness
164	S16	2	C	W	1.415	Background feelings	Overarching states of mind	Attentional dispositions	Off-task	Off-task
165	S16	1	P	C	0.962	Phenomena at the front of consciousness	Encoding	Active encoding	Motor planning	NA
165	S16	1	P	C	0.962	Phenomena at the front of consciousness	Maintaining	Active maintaining	Imagining	Mental image
165	S16	1	P	C	0.962	Phenomena at the front of consciousness	Recalling	Active recalling	Comparing	Comparing with a mental image
165	S16	1	P	C	0.962	Background feelings	Overarching states of mind	Attentional dispositions	Towards the task	Towards the task
166	S16	2	P	C	0.804	Phenomena at the front of consciousness	Encoding	Active encoding	Motor planning	NA
166	S16	2	P	C	0.804	Phenomena at the front of consciousness	Maintaining	Active maintaining	Imagining	NA
166	S16	2	P	C	0.804	Phenomena at the front of consciousness	Recalling	Active recalling	Comparing	Comparing with a mental image
166	S16	2	P	C	0.804	Background feelings	Overarching states of mind	Attentional dispositions	Towards the task	Towards the task
166	S16	2	P	C	0.804	Phenomena at the front of consciousness	Meta-cognition	Explicit	Commenting	Commenting
166	S16	2	P	C	0.804	Phenomena at the front of consciousness	Meta-cognition	Implicit	Meta-cognitive awareness	Meta-cognitive feeling
167	S17	1	O	C	1.766	Phenomena at the front of consciousness	Encoding	Active encoding	Reducing complexity	Omitting
167	S17	1	O	C	1.766	Phenomena at the front of consciousness	Encoding	Active encoding	Describing	NA
167	S17	1	O	C	1.766	Phenomena at the front of consciousness	Maintaining	Active maintaining	Rehearsing	Rehearsing verbal descriptions
167	S17	1	O	C	1.766	Phenomena at the front of consciousness	Meta-cognition	Explicit	Commenting	Commenting
167	S17	1	O	C	1.766	Background feelings	Overarching states of mind	Engagement with the task	Disengaged performance	Boredom
167	S17	1	O	C	1.766	Phenomena at the front of consciousness	Recalling	Passive recalling	Hunch	Hunch
168	S17	2	O	C	1.762	Phenomena at the front of consciousness	Encoding	Active encoding	Reducing complexity	Omitting
168	S17	2	O	C	1.762	Phenomena at the front of consciousness	Encoding	Active encoding	Describing	NA
168	S17	2	O	C	1.762	Phenomena at the front of consciousness	Maintaining	Active maintaining	Rehearsing	Rehearsing verbal descriptions
168	S17	2	O	C	1.762	Phenomena at the front of consciousness	Recalling	Passive recalling	Hunch	Hunch
168	S17	2	O	C	1.762	Background feelings	Overarching states of mind	Engagement with the task	Disengaged performance	Boredom
168	S17	2	O	C	1.762	Phenomena at the front of consciousness	Meta-cognition	Explicit	Commenting	Commenting
169	S17	3	O	W	2.44	Phenomena at the front of consciousness	Meta-cognition	Implicit	Meta-cognitive awareness	Meta-cognitive feeling
169	S17	3	O	W	2.44	Phenomena at the front of consciousness	Recalling	Passive recalling	Hunch	Hunch
169	S17	3	O	W	2.44	Phenomena at the front of consciousness	Encoding	Active encoding	Reducing complexity	Omitting
169	S17	3	O	W	2.44	Phenomena at the front of consciousness	Maintaining	Passive maintaining	Impression	Impression
169	S17	3	O	W	2.44	Background feelings	Overarching states of mind	Engagement with the task	Disengaged performance	Boredom
170	S17	1	C	C	0.953	Phenomena at the front of consciousness	Encoding	Active encoding	Searching	Searching
170	S17	1	C	C	0.953	Phenomena at the front of consciousness	Recalling	Passive recalling	Appearance	Appearance
170	S17	1	C	C	0.953	Background feelings	Overarching states of mind	Engagement with the task	Disengaged performance	Boredom
171	S17	2	C	C	0.893	Phenomena at the front of consciousness	Encoding	Active encoding	Searching	Searching
171	S17	2	C	C	0.893	Phenomena at the front of consciousness	Recalling	Passive recalling	Appearance	Appearance
171	S17	2	C	C	0.893	Background feelings	Overarching states of mind	Engagement with the task	Disengaged performance	Boredom
171	S17	2	C	C	0.893	Phenomena at the front of consciousness	Encoding	Passive encoding	Visual feeling	Gestalt
171	S17	2	C	C	0.893	Background feelings	Overarching states of mind	Attentional dispositions	Separation from the task	Separation from the task
172	S17	3	C	C	0.751	Phenomena at the front of consciousness	Encoding	Active encoding	Searching	Searching
172	S17	3	C	C	0.751	Phenomena at the front of consciousness	Recalling	Passive recalling	Appearance	Appearance
172	S17	3	C	C	0.751	Background feelings	Overarching states of mind	Engagement with the task	Disengaged performance	Boredom
172	S17	3	C	C	0.751	Phenomena at the front of consciousness	Encoding	Passive encoding	Visual feeling	Gestalt
172	S17	3	C	C	0.751	Background feelings	Overarching states of mind	Attentional dispositions	Separation from the task	Separation from the task
173	S17	4	C	W	0.638	Phenomena at the front of consciousness	Encoding	Active encoding	Searching	Searching
173	S17	4	C	W	0.638	Phenomena at the front of consciousness	Recalling	Passive recalling	Appearance	Appearance
173	S17	4	C	W	0.638	Background feelings	Overarching states of mind	Engagement with the task	Disengaged performance	Boredom
173	S17	4	C	W	0.638	Phenomena at the front of consciousness	Encoding	Passive encoding	Visual feeling	Gestalt
173	S17	4	C	W	0.638	Background feelings	Overarching states of mind	Attentional dispositions	Separation from the task	Separation from the task
174	S17	5	C	C	0.627	Phenomena at the front of consciousness	Encoding	Active encoding	Searching	Searching
174	S17	5	C	C	0.627	Phenomena at the front of consciousness	Recalling	Passive recalling	Appearance	Appearance
174	S17	5	C	C	0.627	Background feelings	Overarching states of mind	Engagement with the task	Disengaged performance	Boredom
174	S17	5	C	C	0.627	Phenomena at the front of consciousness	Encoding	Passive encoding	Visual feeling	Gestalt
174	S17	5	C	C	0.627	Background feelings	Overarching states of mind	Attentional dispositions	Separation from the task	Separation from the task
175	S17	1	P	C	0.864	Phenomena at the front of consciousness	Encoding	Active encoding	Searching	Searching
175	S17	1	P	C	0.864	Phenomena at the front of consciousness	Recalling	Passive recalling	Appearance	Appearance
175	S17	1	P	C	0.864	Background feelings	Overarching states of mind	Engagement with the task	Disengaged performance	Boredom
175	S17	1	P	C	0.864	Phenomena at the front of consciousness	Encoding	Passive encoding	Visual feeling	Gestalt
175	S17	1	P	C	0.864	Background feelings	Overarching states of mind	Attentional dispositions	Separation from the task	Separation from the task
176	S17	2	P	C	0.427	Phenomena at the front of consciousness	Encoding	Active encoding	Searching	Searching
176	S17	2	P	C	0.427	Phenomena at the front of consciousness	Maintaining	Active maintaining	Waiting	Void
176	S17	2	P	C	0.427	Phenomena at the front of consciousness	Encoding	Passive encoding	Acoustic	Acoustic
176	S17	2	P	C	0.427	Background feelings	Overarching states of mind	Attentional dispositions	Towards the task	Towards the task
176	S17	2	P	C	0.427	Background feelings	Overarching states of mind	Engagement with the task	Disengaged performance	Boredom
177	S17	1	O	W	1.529	Phenomena at the front of consciousness	Recalling	Active recalling	Comparing	Applying verbal descriptions
177	S17	1	O	W	1.529	Phenomena at the front of consciousness	Encoding	Active encoding	Searching	Searching
177	S17	1	O	W	1.529	Phenomena at the front of consciousness	Maintaining	Active maintaining	Waiting	Void
177	S17	1	O	W	1.529	Phenomena at the front of consciousness	Encoding	Passive encoding	Acoustic	Acoustic
177	S17	1	O	W	1.529	Background feelings	Overarching states of mind	Attentional dispositions	The task towards you	The task towards you
177	S17	1	O	W	1.529	Background feelings	Overarching states of mind	Engagement with the task	Disengaged performance	Boredom
177	S17	1	O	W	1.529	Background feelings	Atmosphere of experience	Atmosphere of experience	Positive neutrality	Rhythm
178	S17	2	O	C	0.841	Phenomena at the front of consciousness	Encoding	Active encoding	Reducing complexity	Omitting
178	S17	2	O	C	0.841	Phenomena at the front of consciousness	Encoding	Active encoding	Describing	NA
178	S17	2	O	C	0.841	Phenomena at the front of consciousness	Recalling	Active recalling	Comparing	Applying verbal descriptions
178	S17	2	O	C	0.841	Background feelings	Overarching states of mind	Engagement with the task	Disengaged performance	Boredom
178	S17	2	O	C	0.841	Background feelings	Overarching states of mind	Attentional dispositions	Towards the task	Towards the task
179	S17	3	O	W	0.931	Phenomena at the front of consciousness	Encoding	Active encoding	Reducing complexity	Omitting
179	S17	3	O	W	0.931	Phenomena at the front of consciousness	Encoding	Active encoding	Describing	Gestalt
179	S17	3	O	W	0.931	Phenomena at the front of consciousness	Recalling	Active recalling	Comparing	Applying verbal descriptions
179	S17	3	O	W	0.931	Background feelings	Overarching states of mind	Engagement with the task	Disengaged performance	Boredom
179	S17	3	O	W	0.931	Background feelings	Atmosphere of experience	Atmosphere of experience	Faith in recognition	Faith in recognition
179	S17	3	O	W	0.931	Background feelings	Overarching states of mind	Attentional dispositions	Separation from the task	Separation from the task
180	S17	1	C	W	1.247	Phenomena at the front of consciousness	Encoding	Active encoding	Reducing complexity	Omitting
180	S17	1	C	W	1.247	Phenomena at the front of consciousness	Encoding	Active encoding	Describing	NA
180	S17	1	C	W	1.247	Phenomena at the front of consciousness	Recalling	Active recalling	Comparing	Applying verbal descriptions
180	S17	1	C	W	1.247	Background feelings	Overarching states of mind	Engagement with the task	Disengaged performance	Boredom
181	S17	2	C	W	0.769	Phenomena at the front of consciousness	Encoding	Active encoding	Searching	Searching
181	S17	2	C	W	0.769	Phenomena at the front of consciousness	Maintaining	Active maintaining	Waiting	Void
181	S17	2	C	W	0.769	Phenomena at the front of consciousness	Recalling	Passive recalling	Appearance	Appearance
181	S17	2	C	W	0.769	Background feelings	Overarching states of mind	Engagement with the task	Disengaged performance	Boredom
181	S17	2	C	W	0.769	Background feelings	Overarching states of mind	Attentional dispositions	The task towards you	The task towards you
182	S17	3	C	W	0.621	Phenomena at the front of consciousness	Encoding	Active encoding	Searching	Searching
182	S17	3	C	W	0.621	Phenomena at the front of consciousness	Maintaining	Active maintaining	Waiting	Void
182	S17	3	C	W	0.621	Phenomena at the front of consciousness	Recalling	Passive recalling	Appearance	Appearance
182	S17	3	C	W	0.621	Phenomena at the front of consciousness	Meta-cognition	Explicit	Monitoring	Monitoring
182	S17	3	C	W	0.621	Background feelings	Overarching states of mind	Engagement with the task	Disengaged performance	Boredom
182	S17	3	C	W	0.621	Background feelings	Overarching states of mind	Attentional dispositions	Towards the task	Towards the task
183	S17	1	O	C	1.525	Phenomena at the front of consciousness	Encoding	Active encoding	Searching	Searching
183	S17	1	O	C	1.525	Phenomena at the front of consciousness	Maintaining	Active maintaining	Waiting	Void
183	S17	1	O	C	1.525	Phenomena at the front of consciousness	Recalling	Passive recalling	Appearance	Appearance
183	S17	1	O	C	1.525	Phenomena at the front of consciousness	Mind-wandering	Mind-wandering	Mind-wandering	Mind-wandering
183	S17	1	O	C	1.525	Background feelings	Overarching states of mind	Engagement with the task	Disengaged performance	Boredom
183	S17	1	O	C	1.525	Background feelings	Overarching states of mind	Attentional dispositions	The task towards you	The task towards you
184	S17	2	O	W	1.755	Phenomena at the front of consciousness	Encoding	Active encoding	Reducing complexity	Omitting
184	S17	2	O	W	1.755	Phenomena at the front of consciousness	Encoding	Active encoding	Describing	NA
184	S17	2	O	W	1.755	Phenomena at the front of consciousness	Recalling	Active recalling	Comparing	Mixed recalling
184	S17	2	O	W	1.755	Background feelings	Overarching states of mind	Engagement with the task	Disengaged performance	Boredom
184	S17	2	O	W	1.755	Background feelings	Atmosphere of experience	Atmosphere of experience	Positive neutrality	Smoothness of performance
184	S17	2	O	W	1.755	Background feelings	Overarching states of mind	Attentional dispositions	The task towards you	The task towards you
185	S17	1	P	W	0.598	Phenomena at the front of consciousness	Encoding	Active encoding	Reducing complexity	Omitting
185	S17	1	P	W	0.598	Phenomena at the front of consciousness	Encoding	Active encoding	Describing	NA
185	S17	1	P	W	0.598	Phenomena at the front of consciousness	Recalling	Passive recalling	Appearance	Appearance
185	S17	1	P	W	0.598	Background feelings	Overarching states of mind	Engagement with the task	Disengaged performance	Boredom
185	S17	1	P	W	0.598	Background feelings	Atmosphere of experience	Atmosphere of experience	Positive neutrality	Rhythm
185	S17	1	P	W	0.598	Background feelings	Overarching states of mind	Attentional dispositions	The task towards you	The task towards you
186	S17	2	P	C	0.81	Phenomena at the front of consciousness	Encoding	Active encoding	Searching	Searching
186	S17	2	P	C	0.81	Phenomena at the front of consciousness	Maintaining	Passive maintaining	Impression	Impression
186	S17	2	P	C	0.81	Phenomena at the front of consciousness	Recalling	Passive recalling	Appearance	Appearance
186	S17	2	P	C	0.81	Phenomena at the front of consciousness	Encoding	Passive encoding	Acoustic	Acoustic
186	S17	2	P	C	0.81	Background feelings	Overarching states of mind	Engagement with the task	Disengaged performance	Boredom
186	S17	2	P	C	0.81	Background feelings	Atmosphere of experience	Atmosphere of experience	Positive neutrality	Rhythm
187	S17	1	C	W	0.627	Phenomena at the front of consciousness	Encoding	Active encoding	Searching	Searching
187	S17	1	C	W	0.627	Phenomena at the front of consciousness	Maintaining	Passive maintaining	Impression	Impression
187	S17	1	C	W	0.627	Phenomena at the front of consciousness	Recalling	Passive recalling	Appearance	Appearance
187	S17	1	C	W	0.627	Phenomena at the front of consciousness	Encoding	Passive encoding	Acoustic	Acoustic
187	S17	1	C	W	0.627	Background feelings	Overarching states of mind	Engagement with the task	Disengaged performance	Boredom
187	S17	1	C	W	0.627	Background feelings	Atmosphere of experience	Atmosphere of experience	Positive neutrality	Rhythm
188	S17	2	C	W	0.712	Phenomena at the front of consciousness	Encoding	Active encoding	Searching	Searching
188	S17	2	C	W	0.712	Phenomena at the front of consciousness	Recalling	Passive recalling	Appearance	Appearance
188	S17	2	C	W	0.712	Phenomena at the front of consciousness	Mind-wandering	Mind-wandering	Mind-wandering	Mind-wandering
188	S17	2	C	W	0.712	Background feelings	Overarching states of mind	Engagement with the task	Disengaged performance	Boredom
188	S17	2	C	W	0.712	Background feelings	Overarching states of mind	Attentional dispositions	Off-task	Off-task
189	S18	1	O	C	1.123	Phenomena at the front of consciousness	Encoding	Passive encoding	Visual feeling	Direction
189	S18	1	O	C	1.123	Phenomena at the front of consciousness	Maintaining	Passive maintaining	Afterimage	Afterimage
189	S18	1	O	C	1.123	Phenomena at the front of consciousness	Recalling	Passive recalling	Appearance	Appearance
189	S18	1	O	C	1.123	Phenomena at the front of consciousness	Meta-cognition	Explicit	Monitoring	Monitoring
189	S18	1	O	C	1.123	Background feelings	Atmosphere of experience	Atmosphere of experience	Positive neutrality	Smoothness of performance
190	S18	2	O	W	1.229	Phenomena at the front of consciousness	Maintaining	Passive maintaining	Afterimage	Afterimage
190	S18	2	O	W	1.229	Phenomena at the front of consciousness	Meta-cognition	Explicit	Monitoring	Monitoring
190	S18	2	O	W	1.229	Background feelings	Overarching states of mind	Attentional dispositions	Off-task	Off-task
191	S18	3	O	C	1.196	Phenomena at the front of consciousness	Maintaining	Passive maintaining	Afterimage	Afterimage
191	S18	3	O	C	1.196	Background feelings	Overarching states of mind	Attentional dispositions	Off-task	Off-task
191	S18	3	O	C	1.196	Phenomena at the front of consciousness	Meta-cognition	Implicit	Meta-cognitive awareness	Meta-cognitive feeling
192	S18	4	O	C	0.64	Phenomena at the front of consciousness	Meta-cognition	Explicit	Monitoring	Monitoring
192	S18	4	O	C	0.64	Background feelings	Overarching states of mind	Attentional dispositions	Off-task	Off-task
192	S18	4	O	C	0.64	Phenomena at the front of consciousness	Maintaining	Active maintaining	Waiting	Leaning forward
193	S18	1	C	C	0.837	Phenomena at the front of consciousness	Maintaining	Passive maintaining	Afterimage	Afterimage
193	S18	1	C	C	0.837	Background feelings	Overarching states of mind	Attentional dispositions	Off-task	Off-task
193	S18	1	C	C	0.837	Background feelings	Overarching states of mind	Engagement with the task	Disengaged performance	Unburdedness
194	S18	2	C	W	0.748	Phenomena at the front of consciousness	Encoding	Passive encoding	Visual feeling	Color scheme
194	S18	2	C	W	0.748	Phenomena at the front of consciousness	Recalling	Passive recalling	Appearance	Appearance
194	S18	2	C	W	0.748	Phenomena at the front of consciousness	Mind-wandering	Mind-wandering	Mind-wandering	Mind-wandering
194	S18	2	C	W	0.748	Background feelings	Overarching states of mind	Engagement with the task	Disengaged performance	Unburdedness
194	S18	2	C	W	0.748	Background feelings	Overarching states of mind	Attentional dispositions	Separation from the task	Separation from the task
195	S18	3	C	C	0.62	Phenomena at the front of consciousness	Encoding	Active encoding	Reducing complexity	Grouping
195	S18	3	C	C	0.62	Phenomena at the front of consciousness	Maintaining	Active maintaining	Imagining	Color scheme
195	S18	3	C	C	0.62	Phenomena at the front of consciousness	Recalling	Passive recalling	Appearance	Appearance
195	S18	3	C	C	0.62	Phenomena at the front of consciousness	Encoding	Passive encoding	Visual feeling	Color scheme
195	S18	3	C	C	0.62	Phenomena at the front of consciousness	Mind-wandering	Mind-wandering	Mind-wandering	Mind-wandering
196	S18	1	P	C	0.931	Phenomena at the front of consciousness	Meta-cognition	Explicit	Monitoring	Monitoring
196	S18	1	P	C	0.931	Background feelings	Overarching states of mind	Engagement with the task	Engaged performance	Obligation
197	S18	2	P	C	1.016	Phenomena at the front of consciousness	Meta-cognition	Explicit	Monitoring	Monitoring
197	S18	2	P	C	1.016	Phenomena at the front of consciousness	Maintaining	Active maintaining	Imagining	NA
197	S18	2	P	C	1.016	Phenomena at the front of consciousness	Recalling	Active recalling	Comparing	Applying eye-movements
197	S18	2	P	C	1.016	Background feelings	Atmosphere of experience	Atmosphere of experience	Positive neutrality	Rhythm
197	S18	2	P	C	1.016	Phenomena at the front of consciousness	Encoding	Active encoding	Describing	NA
197	S18	2	P	C	1.016	Phenomena at the front of consciousness	Encoding	Active encoding	Motor planning	NA
198	S18	3	P	C	0.54	Phenomena at the front of consciousness	Maintaining	Active maintaining	Imagining	NA
198	S18	3	P	C	0.54	Phenomena at the front of consciousness	Recalling	Passive recalling	Appearance	Appearance
198	S18	3	P	C	0.54	Background feelings	Overarching states of mind	Engagement with the task	Disengaged performance	Disregard
198	S18	3	P	C	0.54	Background feelings	Atmosphere of experience	Atmosphere of experience	Positive neutrality	Rhythm
198	S18	3	P	C	0.54	Phenomena at the front of consciousness	Encoding	Active encoding	Describing	NA
198	S18	3	P	C	0.54	Phenomena at the front of consciousness	Encoding	Active encoding	Motor planning	NA
198	S18	3	P	C	0.54	Phenomena at the front of consciousness	Meta-cognition	Implicit	Meta-cognitive awareness	Meta-cognitive feeling
199	S18	4	P	C	0.374	Phenomena at the front of consciousness	Encoding	Active encoding	Describing	Geometrical shape
199	S18	4	P	C	0.374	Phenomena at the front of consciousness	Recalling	Active recalling	Comparing	Comparing with a mental image
200	S18	1	O	C	0.827	Phenomena at the front of consciousness	Recalling	Active recalling	Comparing	Comparing with a mental image
200	S18	1	O	C	0.827	Phenomena at the front of consciousness	Maintaining	Passive maintaining	Afterimage	Afterimage
200	S18	1	O	C	0.827	Phenomena at the front of consciousness	Meta-cognition	Explicit	Monitoring	Monitoring
200	S18	1	O	C	0.827	Background feelings	Atmosphere of experience	Atmosphere of experience	Faith in recognition	Faith in recognition
200	S18	1	O	C	0.827	Background feelings	Overarching states of mind	Attentional dispositions	Towards the task	Towards the task
201	S18	2	O	C	0.713	Phenomena at the front of consciousness	Maintaining	Passive maintaining	Afterimage	Afterimage
201	S18	2	O	C	0.713	Phenomena at the front of consciousness	Meta-cognition	Explicit	Monitoring	Monitoring
201	S18	2	O	C	0.713	Background feelings	Overarching states of mind	Engagement with the task	Engaged performance	Obligation
201	S18	2	O	C	0.713	Background feelings	Overarching states of mind	Attentional dispositions	Off-task	Off-task
202	S18	1	C	C	0.526	Phenomena at the front of consciousness	Encoding	Active encoding	Searching	Searching
202	S18	1	C	C	0.526	Phenomena at the front of consciousness	Recalling	Passive recalling	Appearance	Appearance
202	S18	1	C	C	0.526	Background feelings	Overarching states of mind	Attentional dispositions	Playful	Playful
203	S18	2	C	C	0.748	Phenomena at the front of consciousness	Encoding	Active encoding	Describing	NA
203	S18	2	C	C	0.748	Phenomena at the front of consciousness	Maintaining	Active maintaining	Rehearsing	Rehearsing verbal descriptions
203	S18	2	C	C	0.748	Phenomena at the front of consciousness	Recalling	Active recalling	Comparing	Applying verbal descriptions
203	S18	2	C	C	0.748	Background feelings	Overarching states of mind	Attentional dispositions	Playful	Playful
204	S18	1	O	C	0.841	Phenomena at the front of consciousness	Encoding	Active encoding	Searching	Searching
204	S18	1	O	C	0.841	Phenomena at the front of consciousness	Recalling	Passive recalling	Appearance	Appearance
204	S18	1	O	C	0.841	Phenomena at the front of consciousness	Meta-cognition	Explicit	Monitoring	Monitoring
205	S18	2	O	C	1.006	Phenomena at the front of consciousness	Encoding	Active encoding	Searching	Searching
205	S18	2	O	C	1.006	Phenomena at the front of consciousness	Maintaining	Active maintaining	Imagining	NA
205	S18	2	O	C	1.006	Phenomena at the front of consciousness	Recalling	Passive recalling	Appearance	Appearance
205	S18	2	O	C	1.006	Phenomena at the front of consciousness	Meta-cognition	Explicit	Monitoring	Monitoring
205	S18	2	O	C	1.006	Background feelings	Overarching states of mind	Attentional dispositions	Separation from the task	Separation from the task
206	S18	1	P	C	0.634	Phenomena at the front of consciousness	Encoding	Passive encoding	Recognizing a pattern	Symbol
206	S18	1	P	C	0.634	Phenomena at the front of consciousness	Recalling	Passive recalling	Appearance	Appearance
206	S18	1	P	C	0.634	Phenomena at the front of consciousness	Meta-cognition	Implicit	Meta-cognitive awareness	Meta-cognitive feeling
207	S18	2	P	C	0.271	Phenomena at the front of consciousness	Encoding	Passive encoding	Recognizing a pattern	Symbol
207	S18	2	P	C	0.271	Phenomena at the front of consciousness	Encoding	Active encoding	Describing	Symbol
208	S18	1	C	C	0.585	Phenomena at the front of consciousness	Encoding	Active encoding	Searching	Searching
208	S18	1	C	C	0.585	Phenomena at the front of consciousness	Recalling	Passive recalling	Appearance	Appearance
209	S18	2	C	C	0.686	Phenomena at the front of consciousness	Encoding	Active encoding	Searching	Searching
209	S18	2	C	C	0.686	Phenomena at the front of consciousness	Recalling	Passive recalling	Appearance	Appearance
209	S18	2	C	C	0.686	Background feelings	Overarching states of mind	Engagement with the task	Disengaged performance	Unburdedness
209	S18	2	C	C	0.686	Background feelings	Overarching states of mind	Attentional dispositions	Separation from the task	Separation from the task
210	S19	1	O	W	0.784	Phenomena at the front of consciousness	Encoding	Active encoding	Describing	NA
210	S19	1	O	W	0.784	Phenomena at the front of consciousness	Recalling	Passive recalling	Hunch	Hunch
210	S19	1	O	W	0.784	Background feelings	Overarching states of mind	Attentional dispositions	Towards the task	Towards the task
210	S19	1	O	W	0.784	Phenomena at the front of consciousness	Maintaining	Active maintaining	Waiting	Leaning forward
211	S19	2	O	W	1.729	Phenomena at the front of consciousness	Encoding	Active encoding	Describing	NA
211	S19	2	O	W	1.729	Phenomena at the front of consciousness	Maintaining	Active maintaining	Rehearsing	Rehearsing verbal descriptions
211	S19	2	O	W	1.729	Phenomena at the front of consciousness	Maintaining	Active maintaining	Imagining	NA
211	S19	2	O	W	1.729	Background feelings	Atmosphere of experience	Atmosphere of experience	Positive neutrality	Calmness
211	S19	2	O	W	1.729	Background feelings	Overarching states of mind	Attentional dispositions	Towards the task	Towards the task
212	S19	1	C	C	0.71	Phenomena at the front of consciousness	Encoding	Passive encoding	Visual feeling	Color scheme
212	S19	1	C	C	0.71	Phenomena at the front of consciousness	Encoding	Active encoding	Describing	Color scheme
212	S19	1	C	C	0.71	Phenomena at the front of consciousness	Maintaining	Active maintaining	Imagining	NA
212	S19	1	C	C	0.71	Phenomena at the front of consciousness	Recalling	Passive recalling	Appearance	Appearance
212	S19	1	C	C	0.71	Background feelings	Atmosphere of experience	Atmosphere of experience	Faith in recognition	Faith in recognition
212	S19	1	C	C	0.71	Background feelings	Overarching states of mind	Attentional dispositions	Towards the task	Towards the task
213	S19	2	C	C	0.799	Background feelings	Overarching states of mind	Difficulty	Simple task	Simple task
213	S19	2	C	C	0.799	Phenomena at the front of consciousness	Encoding	Active encoding	Searching	Searching
213	S19	2	C	C	0.799	Phenomena at the front of consciousness	Encoding	Active encoding	Describing	NA
213	S19	2	C	C	0.799	Phenomena at the front of consciousness	Recalling	Passive recalling	Appearance	Appearance
213	S19	2	C	C	0.799	Background feelings	Overarching states of mind	Engagement with the task	Disengaged performance	Unburdedness
213	S19	2	C	C	0.799	Background feelings	Atmosphere of experience	Atmosphere of experience	Positive neutrality	Calmness
213	S19	2	C	C	0.799	Background feelings	Overarching states of mind	Attentional dispositions	The task towards you	The task towards you
214	S19	1	P	C	0.869	Phenomena at the front of consciousness	Recalling	Active recalling	Comparing	Applying eye-movements
214	S19	1	P	C	0.869	Phenomena at the front of consciousness	Encoding	Passive encoding	Acoustic	Acoustic
214	S19	1	P	C	0.869	Background feelings	Atmosphere of experience	Atmosphere of experience	Positive neutrality	Rhythm
214	S19	1	P	C	0.869	Background feelings	Overarching states of mind	Attentional dispositions	The task towards you	The task towards you
214	S19	1	P	C	0.869	Phenomena at the front of consciousness	Maintaining	Active maintaining	Imagining	NA
214	S19	1	P	C	0.869	Phenomena at the front of consciousness	Encoding	Active encoding	Motor planning	NA
215	S19	2	P	W	0.714	Phenomena at the front of consciousness	Encoding	Active encoding	Motor planning	Path
215	S19	2	P	W	0.714	Phenomena at the front of consciousness	Recalling	Active recalling	Comparing	Applying eye-movements
215	S19	2	P	W	0.714	Phenomena at the front of consciousness	Maintaining	Passive maintaining	Impression	Impression
215	S19	2	P	W	0.714	Background feelings	Atmosphere of experience	Atmosphere of experience	Positive neutrality	Rhythm
215	S19	2	P	W	0.714	Background feelings	Atmosphere of experience	Atmosphere of experience	Positive neutrality	Smoothness of performance
215	S19	2	P	W	0.714	Phenomena at the front of consciousness	Meta-cognition	Explicit	Attention	Attention
216	S19	3	P	C	0.816	Phenomena at the front of consciousness	Meta-cognition	Explicit	Monitoring	Monitoring
216	S19	3	P	C	0.816	Background feelings	Overarching states of mind	Attentional dispositions	Towards the task	Towards the task
216	S19	3	P	C	0.816	Phenomena at the front of consciousness	Maintaining	Active maintaining	Waiting	Leaning forward
217	S19	1	O	C	1.015	Phenomena at the front of consciousness	Encoding	Active encoding	Reducing complexity	Omitting
217	S19	1	O	C	1.015	Phenomena at the front of consciousness	Maintaining	Active maintaining	Imagining	NA
217	S19	1	O	C	1.015	Phenomena at the front of consciousness	Encoding	Active encoding	Describing	NA
217	S19	1	O	C	1.015	Phenomena at the front of consciousness	Recalling	Passive recalling	Hunch	Hunch
217	S19	1	O	C	1.015	Background feelings	Overarching states of mind	Attentional dispositions	Towards the task	Towards the task
218	S19	2	O	C	0.705	Phenomena at the front of consciousness	Encoding	Active encoding	Reducing complexity	Omitting
218	S19	2	O	C	0.705	Phenomena at the front of consciousness	Maintaining	Active maintaining	Imagining	NA
218	S19	2	O	C	0.705	Phenomena at the front of consciousness	Recalling	Active recalling	Comparing	Mixed recalling
218	S19	2	O	C	0.705	Phenomena at the front of consciousness	Encoding	Passive encoding	Acoustic	Acoustic
219	S19	1	C	C	1.443	Phenomena at the front of consciousness	Encoding	Active encoding	Searching	Searching
219	S19	1	C	C	1.443	Phenomena at the front of consciousness	Maintaining	Passive maintaining	Impression	Impression
219	S19	1	C	C	1.443	Phenomena at the front of consciousness	Recalling	Passive recalling	Hunch	Hunch
219	S19	1	C	C	1.443	Background feelings	Atmosphere of experience	Atmosphere of experience	Positive neutrality	Rhythm
219	S19	1	C	C	1.443	Background feelings	Overarching states of mind	Attentional dispositions	The task towards you	The task towards you
220	S19	2	C	C	1.335	Phenomena at the front of consciousness	Encoding	Active encoding	Staring	Staring
220	S19	2	C	C	1.335	Phenomena at the front of consciousness	Recalling	Active recalling	Guessing	Guessing
220	S19	2	C	C	1.335	Phenomena at the front of consciousness	Meta-cognition	Explicit	Monitoring	Monitoring
220	S19	2	C	C	1.335	Background feelings	Overarching states of mind	Attentional dispositions	Separation from the task	Separation from the task
220	S19	2	C	C	1.335	Phenomena at the front of consciousness	Meta-cognition	Implicit	Meta-cognitive awareness	Meta-cognitive feeling
221	S19	1	O	W	0.945	Phenomena at the front of consciousness	Maintaining	Active maintaining	Imagining	NA
221	S19	1	O	W	0.945	Phenomena at the front of consciousness	Recalling	Active recalling	Comparing	Comparing with a mental image
221	S19	1	O	W	0.945	Background feelings	Overarching states of mind	Engagement with the task	Engaged performance	Obligation
221	S19	1	O	W	0.945	Background feelings	Overarching states of mind	Attentional dispositions	Separation from the task	Separation from the task
221	S19	1	O	W	0.945	Phenomena at the front of consciousness	Encoding	Active encoding	Reducing complexity	Omitting
221	S19	1	O	W	0.945	Phenomena at the front of consciousness	Encoding	Active encoding	Describing	NA
222	S19	2	O	C	1.346	Phenomena at the front of consciousness	Encoding	Active encoding	Reducing complexity	Omitting
222	S19	2	O	C	1.346	Phenomena at the front of consciousness	Encoding	Active encoding	Describing	NA
222	S19	2	O	C	1.346	Phenomena at the front of consciousness	Recalling	Active recalling	Comparing	Applying eye-movements
222	S19	2	O	C	1.346	Background feelings	Overarching states of mind	Engagement with the task	Disengaged performance	Unburdedness
222	S19	2	O	C	1.346	Background feelings	Atmosphere of experience	Atmosphere of experience	Positive neutrality	Calmness
223	S19	1	P	C	0.625	Background feelings	Overarching states of mind	Attentional dispositions	Playful	Playful
223	S19	1	P	C	0.625	Phenomena at the front of consciousness	Encoding	Active encoding	Motor planning	NA
223	S19	1	P	C	0.625	Phenomena at the front of consciousness	Maintaining	Active maintaining	Waiting	NA
223	S19	1	P	C	0.625	Phenomena at the front of consciousness	Recalling	Active recalling	Comparing	Applying eye-movements
223	S19	1	P	C	0.625	Phenomena at the front of consciousness	Encoding	Passive encoding	Acoustic	Acoustic
223	S19	1	P	C	0.625	Background feelings	Overarching states of mind	Engagement with the task	Disengaged performance	Unburdedness
223	S19	1	P	C	0.625	Background feelings	Atmosphere of experience	Atmosphere of experience	Positive neutrality	Rhythm
224	S19	2	P	W	0.421	Phenomena at the front of consciousness	Encoding	Active encoding	Motor planning	NA
224	S19	2	P	W	0.421	Phenomena at the front of consciousness	Recalling	Active recalling	Comparing	Applying eye-movements
224	S19	2	P	W	0.421	Phenomena at the front of consciousness	Maintaining	Passive maintaining	Afterimage	Afterimage
224	S19	2	P	W	0.421	Phenomena at the front of consciousness	Encoding	Passive encoding	Acoustic	Acoustic
224	S19	2	P	W	0.421	Background feelings	Atmosphere of experience	Atmosphere of experience	Positive neutrality	Calmness
224	S19	2	P	W	0.421	Background feelings	Overarching states of mind	Attentional dispositions	Towards the task	Towards the task
225	S19	1	C	C	1.497	Phenomena at the front of consciousness	Encoding	Active encoding	Reducing complexity	Omitting
225	S19	1	C	C	1.497	Phenomena at the front of consciousness	Maintaining	Active maintaining	Imagining	NA
225	S19	1	C	C	1.497	Phenomena at the front of consciousness	Recalling	Passive recalling	Hunch	Hunch
225	S19	1	C	C	1.497	Background feelings	Overarching states of mind	Attentional dispositions	Separation from the task	Separation from the task
225	S19	1	C	C	1.497	Phenomena at the front of consciousness	Maintaining	Active maintaining	Waiting	Leaning forward
225	S19	1	C	C	1.497	Phenomena at the front of consciousness	Encoding	Active encoding	Describing	NA
226	S19	2	C	N	0	Phenomena at the front of consciousness	Encoding	Active encoding	Reducing complexity	Omitting
226	S19	2	C	N	0	Phenomena at the front of consciousness	Maintaining	Passive maintaining	Impression	Impression
226	S19	2	C	N	0	Phenomena at the front of consciousness	Recalling	Active recalling	Comparing	Comparing with a mental image
226	S19	2	C	N	0	Background feelings	Atmosphere of experience	Atmosphere of experience	Faith in recognition	Faith in recognition
226	S19	2	C	N	0	Background feelings	Overarching states of mind	Attentional dispositions	The task towards you	The task towards you
227	S19	3	C	N	0	Phenomena at the front of consciousness	Encoding	Active encoding	Reducing complexity	Omitting
227	S19	3	C	N	0	Phenomena at the front of consciousness	Maintaining	Active maintaining	Imagining	NA
227	S19	3	C	N	0	Phenomena at the front of consciousness	Recalling	Passive recalling	Appearance	Appearance
227	S19	3	C	N	0	Background feelings	Atmosphere of experience	Atmosphere of experience	Positive neutrality	Smoothness of performance
227	S19	3	C	N	0	Phenomena at the front of consciousness	Encoding	Active encoding	Describing	NA
227	S19	3	C	N	0	Phenomena at the front of consciousness	Meta-cognition	Implicit	Meta-cognitive awareness	Meta-cognitive feeling
228	S21	1	O	N	0	Phenomena at the front of consciousness	Encoding	Active encoding	Motor planning	NA
228	S21	1	O	N	0	Phenomena at the front of consciousness	Recalling	Active recalling	Comparing	Applying eye-movements
228	S21	1	O	N	0	Background feelings	Overarching states of mind	Attentional dispositions	Towards the task	Towards the task
228	S21	1	O	N	0	Phenomena at the front of consciousness	Meta-cognition	Implicit	Meta-cognitive awareness	Meta-cognitive feeling
229	S21	2	O	N	0	Phenomena at the front of consciousness	Encoding	Active encoding	Reducing complexity	Omitting
229	S21	2	O	N	0	Phenomena at the front of consciousness	Recalling	Active recalling	Comparing	Comparing with a mental image
229	S21	2	O	N	0	Phenomena at the front of consciousness	Meta-cognition	Implicit	Meta-cognitive awareness	Meta-cognitive feeling
230	S21	3	O	N	0	Phenomena at the front of consciousness	Recalling	Active recalling	Comparing	Applying eye-movements
230	S21	3	O	N	0	Phenomena at the front of consciousness	Recalling	Passive recalling	Appearance	Appearance
230	S21	3	O	N	0	Background feelings	Overarching states of mind	Attentional dispositions	Playful	Playful
230	S21	3	O	N	0	Background feelings	Overarching states of mind	Attentional dispositions	The task towards you	The task towards you
230	S21	3	O	N	0	Phenomena at the front of consciousness	Meta-cognition	Implicit	Meta-cognitive awareness	Meta-cognitive feeling
231	S21	1	C	N	0	Phenomena at the front of consciousness	Recalling	Passive recalling	Appearance	Appearance
231	S21	1	C	N	0	Phenomena at the front of consciousness	Encoding	Active encoding	Motor planning	NA
231	S21	1	C	N	0	Phenomena at the front of consciousness	Maintaining	Passive maintaining	Impression	Impression
232	S21	1	C	W	0.803	Phenomena at the front of consciousness	Encoding	Active encoding	Searching	Searching
232	S21	1	C	W	0.803	Phenomena at the front of consciousness	Recalling	Passive recalling	Appearance	Appearance
232	S21	1	C	W	0.803	Background feelings	Overarching states of mind	Attentional dispositions	Playful	Playful
232	S21	1	C	W	0.803	Background feelings	Atmosphere of experience	Atmosphere of experience	Fatigue	NA
232	S21	1	C	W	0.803	Background feelings	Overarching states of mind	Attentional dispositions	Coupling with the task	Coupling with the task
233	S21	2	C	C	0.654	Phenomena at the front of consciousness	Encoding	Active encoding	Searching	Searching
233	S21	2	C	C	0.654	Phenomena at the front of consciousness	Recalling	Passive recalling	Appearance	Appearance
233	S21	2	C	C	0.654	Background feelings	Overarching states of mind	Engagement with the task	Engaged performance	Obligation
233	S21	2	C	C	0.654	Background feelings	Overarching states of mind	Attentional dispositions	Separation from the task	Separation from the task
234	S21	3	C	C	0.712	Phenomena at the front of consciousness	Encoding	Active encoding	Searching	Searching
234	S21	3	C	C	0.712	Phenomena at the front of consciousness	Recalling	Passive recalling	Appearance	Appearance
234	S21	3	C	C	0.712	Phenomena at the front of consciousness	Maintaining	Passive maintaining	Impression	Impression
234	S21	3	C	C	0.712	Background feelings	Overarching states of mind	Attentional dispositions	Coupling with the task	Coupling with the task
234	S21	3	C	C	0.712	Phenomena at the front of consciousness	Meta-cognition	Explicit	Commenting	Commenting
235	S21	1	P	C	0.141	Phenomena at the front of consciousness	Encoding	Active encoding	Motor planning	NA
235	S21	1	P	C	0.141	Phenomena at the front of consciousness	Maintaining	Passive maintaining	Impression	Impression
235	S21	1	P	C	0.141	Phenomena at the front of consciousness	Recalling	Active recalling	Comparing	Applying eye-movements
235	S21	1	P	C	0.141	Phenomena at the front of consciousness	Encoding	Passive encoding	Acoustic	Acoustic
235	S21	1	P	C	0.141	Background feelings	Overarching states of mind	Attentional dispositions	Playful	Playful
235	S21	1	P	C	0.141	Background feelings	Atmosphere of experience	Atmosphere of experience	Positive neutrality	Rhythm
235	S21	1	P	C	0.141	Background feelings	Overarching states of mind	Attentional dispositions	Coupling with the task	Coupling with the task
236	S21	2	P	C	0.773	Phenomena at the front of consciousness	Encoding	Active encoding	Motor planning	NA
236	S21	2	P	C	0.773	Phenomena at the front of consciousness	Maintaining	Passive maintaining	Impression	Impression
236	S21	2	P	C	0.773	Phenomena at the front of consciousness	Recalling	Active recalling	Comparing	Applying eye-movements
236	S21	2	P	C	0.773	Phenomena at the front of consciousness	Encoding	Passive encoding	Acoustic	Acoustic
236	S21	2	P	C	0.773	Background feelings	Atmosphere of experience	Atmosphere of experience	Positive neutrality	Rhythm
236	S21	2	P	C	0.773	Background feelings	Atmosphere of experience	Atmosphere of experience	Positive neutrality	Smoothness of performance
236	S21	2	P	C	0.773	Background feelings	Overarching states of mind	Attentional dispositions	Coupling with the task	Coupling with the task
237	S21	3	P	C	0.377	Phenomena at the front of consciousness	Encoding	Active encoding	Motor planning	NA
237	S21	3	P	C	0.377	Phenomena at the front of consciousness	Maintaining	Passive maintaining	Impression	Impression
237	S21	3	P	C	0.377	Phenomena at the front of consciousness	Recalling	Active recalling	Comparing	Applying eye-movements
237	S21	3	P	C	0.377	Phenomena at the front of consciousness	Encoding	Passive encoding	Acoustic	Acoustic
237	S21	3	P	C	0.377	Background feelings	Atmosphere of experience	Atmosphere of experience	Positive neutrality	Rhythm
237	S21	3	P	C	0.377	Background feelings	Overarching states of mind	Attentional dispositions	Coupling with the task	Coupling with the task
238	S21	1	C	W	0.89	Phenomena at the front of consciousness	Encoding	Active encoding	Describing	Color names
238	S21	1	C	W	0.89	Phenomena at the front of consciousness	Recalling	Active recalling	Comparing	Applying verbal descriptions
238	S21	1	C	W	0.89	Background feelings	Overarching states of mind	Attentional dispositions	Separation from the task	Separation from the task
239	S21	2	C	C	0.514	Phenomena at the front of consciousness	Encoding	Active encoding	Searching	Searching
239	S21	2	C	C	0.514	Phenomena at the front of consciousness	Recalling	Passive recalling	Appearance	Appearance
239	S21	2	C	C	0.514	Background feelings	Overarching states of mind	Attentional dispositions	Separation from the task	Separation from the task
240	S21	1	O	C	0.95	Phenomena at the front of consciousness	Recalling	Active recalling	Comparing	Applying eye-movements
240	S21	1	O	C	0.95	Phenomena at the front of consciousness	Encoding	Active encoding	Motor planning	NA
240	S21	1	O	C	0.95	Phenomena at the front of consciousness	Encoding	Passive encoding	Acoustic	Acoustic
240	S21	1	O	C	0.95	Background feelings	Overarching states of mind	Difficulty	Difficult task	Difficult task
241	S21	2	O	C	2.265	Phenomena at the front of consciousness	Recalling	Passive recalling	Appearance	Appearance
241	S21	2	O	C	2.265	Phenomena at the front of consciousness	Maintaining	Passive maintaining	Impression	Impression
241	S21	2	O	C	2.265	Phenomena at the front of consciousness	Mind-wandering	Mind-wandering	Mind-wandering	Mind-wandering
241	S21	2	O	C	2.265	Background feelings	Overarching states of mind	Attentional dispositions	Playful	Playful
241	S21	2	O	C	2.265	Background feelings	Overarching states of mind	Attentional dispositions	Off-task	Off-task
242	S21	1	O	C	1.97	Phenomena at the front of consciousness	Recalling	Passive recalling	Appearance	Appearance
242	S21	1	O	C	1.97	Phenomena at the front of consciousness	Encoding	Active encoding	Reducing complexity	Grouping
242	S21	1	O	C	1.97	Background feelings	Overarching states of mind	Attentional dispositions	Playful	Playful
243	S21	2	O	C	2.353	Phenomena at the front of consciousness	Encoding	Active encoding	Describing	Direction
243	S21	2	O	C	2.353	Phenomena at the front of consciousness	Maintaining	Passive maintaining	Impression	Impression
243	S21	2	O	C	2.353	Phenomena at the front of consciousness	Recalling	Active recalling	Comparing	Comparing with a mental image
243	S21	2	O	C	2.353	Background feelings	Overarching states of mind	Attentional dispositions	Playful	Playful
244	S21	1	C	W	0.846	Phenomena at the front of consciousness	Encoding	Active encoding	Reducing complexity	Grouping
244	S21	1	C	W	0.846	Phenomena at the front of consciousness	Recalling	Passive recalling	Appearance	Appearance
244	S21	1	C	W	0.846	Phenomena at the front of consciousness	Meta-cognition	Explicit	Monitoring	Monitoring
245	S21	2	C	C	0.595	Phenomena at the front of consciousness	Encoding	Active encoding	Reducing complexity	Grouping
245	S21	2	C	C	0.595	Phenomena at the front of consciousness	Recalling	Passive recalling	Appearance	Appearance
245	S21	2	C	C	0.595	Phenomena at the front of consciousness	Meta-cognition	Explicit	Monitoring	Monitoring
246	S21	1	P	N	0	Phenomena at the front of consciousness	Encoding	Active encoding	Searching	Searching
246	S21	1	P	N	0	Phenomena at the front of consciousness	Recalling	Active recalling	Comparing	Applying eye-movements
246	S21	1	P	N	0	Phenomena at the front of consciousness	Encoding	Passive encoding	Acoustic	Acoustic
246	S21	1	P	N	0	Background feelings	Atmosphere of experience	Atmosphere of experience	Fatigue	NA
247	S21	2	P	W	1.081	Phenomena at the front of consciousness	Encoding	Active encoding	Searching	Searching
247	S21	2	P	W	1.081	Phenomena at the front of consciousness	Maintaining	Active maintaining	Waiting	Leaning forward
247	S21	2	P	W	1.081	Phenomena at the front of consciousness	Encoding	Passive encoding	Acoustic	Acoustic
247	S21	2	P	W	1.081	Background feelings	Overarching states of mind	Attentional dispositions	Separation from the task	Separation from the task
247	S21	2	P	W	1.081	Phenomena at the front of consciousness	Meta-cognition	Implicit	Meta-cognitive awareness	Meta-cognitive feeling
248	S22	1	O	C	1.185	Phenomena at the front of consciousness	Encoding	Active encoding	Staring	Staring
248	S22	1	O	C	1.185	Phenomena at the front of consciousness	Encoding	Active encoding	Searching	Searching
248	S22	1	O	C	1.185	Phenomena at the front of consciousness	Meta-cognition	Explicit	Monitoring	Monitoring
248	S22	1	O	C	1.185	Phenomena at the front of consciousness	Recalling	Active recalling	Guessing	Guessing
248	S22	1	O	C	1.185	Background feelings	Overarching states of mind	Engagement with the task	Engaged performance	Obligation
248	S22	1	O	C	1.185	Background feelings	Atmosphere of experience	Atmosphere of experience	Informational chaos	Informational chaos
248	S22	1	O	C	1.185	Background feelings	Overarching states of mind	Attentional dispositions	Separation from the task	Separation from the task
248	S22	1	O	C	1.185	Phenomena at the front of consciousness	Meta-cognition	Implicit	Meta-cognitive awareness	Meta-cognitive feeling
249	S22	2	O	C	1.098	Background feelings	Atmosphere of experience	Atmosphere of experience	Informational chaos	Informational chaos
250	S22	3	O	C	1.609	Phenomena at the front of consciousness	Recalling	Active recalling	Guessing	Guessing
250	S22	3	O	C	1.609	Phenomena at the front of consciousness	Encoding	Active encoding	Reducing complexity	Grouping
250	S22	3	O	C	1.609	Background feelings	Atmosphere of experience	Atmosphere of experience	Informational chaos	Informational chaos
250	S22	3	O	C	1.609	Background feelings	Overarching states of mind	Attentional dispositions	Separation from the task	Separation from the task
250	S22	3	O	C	1.609	Phenomena at the front of consciousness	Meta-cognition	Implicit	Meta-cognitive awareness	Meta-cognitive feeling
251	S22	1	O	W	2.111	Phenomena at the front of consciousness	Encoding	Active encoding	Staring	Staring
251	S22	1	O	W	2.111	Phenomena at the front of consciousness	Recalling	Active recalling	Guessing	Guessing
251	S22	1	O	W	2.111	Phenomena at the front of consciousness	Encoding	Passive encoding	Visual feeling	Direction
251	S22	1	O	W	2.111	Background feelings	Atmosphere of experience	Atmosphere of experience	Informational chaos	Informational chaos
251	S22	1	O	W	2.111	Background feelings	Overarching states of mind	Attentional dispositions	Towards the task	Towards the task
252	S22	2	O	C	2.264	Phenomena at the front of consciousness	Encoding	Active encoding	Reducing complexity	Omitting
252	S22	2	O	C	2.264	Background feelings	Atmosphere of experience	Atmosphere of experience	Informational chaos	Informational chaos
252	S22	2	O	C	2.264	Phenomena at the front of consciousness	Recalling	Active recalling	Guessing	Guessing
252	S22	2	O	C	2.264	Phenomena at the front of consciousness	Encoding	Active encoding	Staring	Staring
253	S22	3	O	C	1.309	Phenomena at the front of consciousness	Encoding	Active encoding	Reducing complexity	Omitting
253	S22	3	O	C	1.309	Phenomena at the front of consciousness	Recalling	Passive recalling	Appearance	Appearance
253	S22	3	O	C	1.309	Background feelings	Atmosphere of experience	Atmosphere of experience	Informational chaos	Informational chaos
253	S22	3	O	C	1.309	Background feelings	Overarching states of mind	Attentional dispositions	Towards the task	Towards the task
253	S22	3	O	C	1.309	Phenomena at the front of consciousness	Encoding	Active encoding	Staring	Staring
254	S22	1	C	C	0.857	Phenomena at the front of consciousness	Encoding	Passive encoding	Visual feeling	Color scheme
254	S22	1	C	C	0.857	Phenomena at the front of consciousness	Recalling	Passive recalling	Appearance	Appearance
254	S22	1	C	C	0.857	Phenomena at the front of consciousness	Maintaining	Passive maintaining	Impression	Impression
254	S22	1	C	C	0.857	Background feelings	Overarching states of mind	Attentional dispositions	The task towards you	The task towards you
254	S22	1	C	C	0.857	Phenomena at the front of consciousness	Maintaining	Active maintaining	Waiting	Leaning forward
255	S22	2	C	C	0.838	Phenomena at the front of consciousness	Encoding	Active encoding	Searching	Searching
255	S22	2	C	C	0.838	Phenomena at the front of consciousness	Recalling	Passive recalling	Appearance	Appearance
255	S22	2	C	C	0.838	Phenomena at the front of consciousness	Maintaining	Passive maintaining	Impression	Impression
255	S22	2	C	C	0.838	Background feelings	Overarching states of mind	Attentional dispositions	Separation from the task	Separation from the task
255	S22	2	C	C	0.838	Background feelings	Atmosphere of experience	Atmosphere of experience	Faith in recognition	Faith in recognition
255	S22	2	C	C	0.838	Background feelings	Overarching states of mind	Engagement with the task	Disengaged performance	Unburdedness
256	S22	3	C	C	0.775	Phenomena at the front of consciousness	Encoding	Passive encoding	Visual feeling	Color scheme
256	S22	3	C	C	0.775	Phenomena at the front of consciousness	Recalling	Active recalling	Comparing	Mixed recalling
257	S22	4	C	N	0	Phenomena at the front of consciousness	Recalling	Active recalling	Comparing	Mixed recalling
257	S22	4	C	N	0	Phenomena at the front of consciousness	Maintaining	Passive maintaining	Impression	Impression
257	S22	4	C	N	0	Background feelings	Atmosphere of experience	Atmosphere of experience	Faith in recognition	Faith in recognition
257	S22	4	C	N	0	Background feelings	Overarching states of mind	Attentional dispositions	Towards the task	Towards the task
258	S23	1	O	W	1.112	Phenomena at the front of consciousness	Encoding	Active encoding	Motor planning	NA
258	S23	1	O	W	1.112	Phenomena at the front of consciousness	Maintaining	Active maintaining	Rehearsing	Rehearsing eye-movements
258	S23	1	O	W	1.112	Phenomena at the front of consciousness	Recalling	Active recalling	Comparing	Applying eye-movements
258	S23	1	O	W	1.112	Phenomena at the front of consciousness	Mind-wandering	Mind-wandering	Mind-wandering	Mind-wandering
258	S23	1	O	W	1.112	Background feelings	Atmosphere of experience	Atmosphere of experience	Faith in recognition	Faith in recognition
258	S23	1	O	W	1.112	Background feelings	Overarching states of mind	Attentional dispositions	The task towards you	The task towards you
258	S23	1	O	W	1.112	Phenomena at the front of consciousness	Meta-cognition	Implicit	Meta-cognitive awareness	Meta-cognitive feeling
259	S23	2	O	C	1.872	Phenomena at the front of consciousness	Encoding	Active encoding	Motor planning	NA
259	S23	2	O	C	1.872	Phenomena at the front of consciousness	Maintaining	Active maintaining	Rehearsing	Rehearsing eye-movements
259	S23	2	O	C	1.872	Background feelings	Overarching states of mind	Engagement with the task	Disengaged performance	Unburdedness
259	S23	2	O	C	1.872	Background feelings	Overarching states of mind	Attentional dispositions	Separation from the task	Separation from the task
260	S23	3	O	C	1.401	Phenomena at the front of consciousness	Recalling	Active recalling	Comparing	Applying eye-movements
260	S23	3	O	C	1.401	Background feelings	Overarching states of mind	Attentional dispositions	Separation from the task	Separation from the task
260	S23	3	O	C	1.401	Phenomena at the front of consciousness	Encoding	Active encoding	Reducing complexity	Omitting
260	S23	3	O	C	1.401	Phenomena at the front of consciousness	Encoding	Active encoding	Motor planning	NA
260	S23	3	O	C	1.401	Phenomena at the front of consciousness	Maintaining	Active maintaining	Rehearsing	Rehearsing eye-movements
261	S23	1	P	N	0	Phenomena at the front of consciousness	Encoding	Active encoding	Motor planning	NA
261	S23	1	P	N	0	Phenomena at the front of consciousness	Maintaining	Active maintaining	Rehearsing	Rehearsing eye-movements
261	S23	1	P	N	0	Phenomena at the front of consciousness	Recalling	Active recalling	Comparing	Applying eye-movements
261	S23	1	P	N	0	Background feelings	Overarching states of mind	Engagement with the task	Engaged performance	Obligation
261	S23	1	P	N	0	Background feelings	Overarching states of mind	Attentional dispositions	Separation from the task	Separation from the task
261	S23	1	P	N	0	Phenomena at the front of consciousness	Meta-cognition	Implicit	Meta-cognitive awareness	Meta-cognitive feeling
262	S23	2	P	N	0	Phenomena at the front of consciousness	Encoding	Active encoding	Motor planning	NA
262	S23	2	P	N	0	Phenomena at the front of consciousness	Maintaining	Active maintaining	Rehearsing	Rehearsing eye-movements
262	S23	2	P	N	0	Phenomena at the front of consciousness	Recalling	Active recalling	Comparing	Applying eye-movements
262	S23	2	P	N	0	Phenomena at the front of consciousness	Mind-wandering	Mind-wandering	Mind-wandering	Mind-wandering
262	S23	2	P	N	0	Background feelings	Overarching states of mind	Engagement with the task	Engaged performance	Obligation
262	S23	2	P	N	0	Background feelings	Overarching states of mind	Engagement with the task	Disengaged performance	Boredom
262	S23	2	P	N	0	Background feelings	Overarching states of mind	Attentional dispositions	Separation from the task	Separation from the task
262	S23	2	P	N	0	Phenomena at the front of consciousness	Maintaining	Active maintaining	Waiting	Leaning forward
263	S23	3	P	C	1.537	Phenomena at the front of consciousness	Encoding	Active encoding	Motor planning	NA
263	S23	3	P	C	1.537	Phenomena at the front of consciousness	Maintaining	Active maintaining	Rehearsing	Rehearsing eye-movements
263	S23	3	P	C	1.537	Phenomena at the front of consciousness	Recalling	Active recalling	Guessing	Guessing
263	S23	3	P	C	1.537	Phenomena at the front of consciousness	Meta-cognition	Explicit	Monitoring	Monitoring
263	S23	3	P	C	1.537	Background feelings	Atmosphere of experience	Atmosphere of experience	Positive neutrality	Smoothness of performance
263	S23	3	P	C	1.537	Background feelings	Atmosphere of experience	Atmosphere of experience	Positive neutrality	Rhythm
263	S23	3	P	C	1.537	Phenomena at the front of consciousness	Meta-cognition	Implicit	Meta-cognitive awareness	Meta-cognitive feeling
264	S23	1	C	W	2.06	Phenomena at the front of consciousness	Encoding	Active encoding	Searching	Searching
264	S23	1	C	W	2.06	Phenomena at the front of consciousness	Recalling	Passive recalling	Appearance	Appearance
264	S23	1	C	W	2.06	Phenomena at the front of consciousness	Encoding	Passive encoding	Acoustic	Acoustic
264	S23	1	C	W	2.06	Background feelings	Atmosphere of experience	Atmosphere of experience	Faith in recognition	Faith in recognition
264	S23	1	C	W	2.06	Background feelings	Overarching states of mind	Engagement with the task	Disengaged performance	Unburdedness
264	S23	1	C	W	2.06	Background feelings	Overarching states of mind	Attentional dispositions	The task towards you	The task towards you
265	S23	2	C	N	0	Phenomena at the front of consciousness	Encoding	Active encoding	Describing	NA
265	S23	2	C	N	0	Phenomena at the front of consciousness	Recalling	Passive recalling	Appearance	Appearance
265	S23	2	C	N	0	Phenomena at the front of consciousness	Meta-cognition	Explicit	Monitoring	Monitoring
265	S23	2	C	N	0	Background feelings	Atmosphere of experience	Atmosphere of experience	Faith in recognition	Faith in recognition
265	S23	2	C	N	0	Background feelings	Overarching states of mind	Attentional dispositions	Towards the task	Towards the task
265	S23	2	C	N	0	Phenomena at the front of consciousness	Meta-cognition	Explicit	Commenting	Commenting
265	S23	2	C	N	0	Phenomena at the front of consciousness	Meta-cognition	Implicit	Meta-cognitive awareness	Meta-cognitive feeling
266	S24	1	P	C	0.804	Phenomena at the front of consciousness	Encoding	Active encoding	Reducing complexity	Omitting
266	S24	1	P	C	0.804	Phenomena at the front of consciousness	Recalling	Active recalling	Comparing	Comparing with a mental image
266	S24	1	P	C	0.804	Background feelings	Overarching states of mind	Attentional dispositions	Separation from the task	Separation from the task
267	S24	2	P	C	1.917	Phenomena at the front of consciousness	Encoding	Active encoding	Searching	Searching
267	S24	2	P	C	1.917	Background feelings	Overarching states of mind	Difficulty	Simple task	Simple task
267	S24	2	P	C	1.917	Background feelings	Atmosphere of experience	Atmosphere of experience	Positive neutrality	Rhythm
267	S24	2	P	C	1.917	Background feelings	Overarching states of mind	Attentional dispositions	Coupling with the task	Coupling with the task
268	S24	3	P	C	1.425	Phenomena at the front of consciousness	Encoding	Active encoding	Describing	NA
268	S24	3	P	C	1.425	Phenomena at the front of consciousness	Maintaining	Passive maintaining	Impression	Impression
268	S24	3	P	C	1.425	Background feelings	Overarching states of mind	Difficulty	Simple task	Simple task
268	S24	3	P	C	1.425	Background feelings	Overarching states of mind	Attentional dispositions	Towards the task	Towards the task
269	S24	1	C	N	0	Phenomena at the front of consciousness	Encoding	Active encoding	Describing	Color names
269	S24	1	C	N	0	Phenomena at the front of consciousness	Recalling	Active recalling	Comparing	Applying verbal descriptions
269	S24	1	C	N	0	Background feelings	Overarching states of mind	Engagement with the task	Engaged performance	Competitive attitude
269	S24	1	C	N	0	Background feelings	Overarching states of mind	Attentional dispositions	Coupling with the task	Coupling with the task
270	S24	2	C	N	0	Phenomena at the front of consciousness	Encoding	Active encoding	Describing	Color names
270	S24	2	C	N	0	Phenomena at the front of consciousness	Recalling	Active recalling	Comparing	Applying verbal descriptions
270	S24	2	C	N	0	Phenomena at the front of consciousness	Maintaining	Active maintaining	Rehearsing	Rehearsing verbal descriptions
270	S24	2	C	N	0	Background feelings	Overarching states of mind	Difficulty	Difficult task	Difficult task
270	S24	2	C	N	0	Phenomena at the front of consciousness	Meta-cognition	Implicit	Meta-cognitive awareness	Meta-cognitive feeling
271	S24	3	C	N	0	Phenomena at the front of consciousness	Encoding	Active encoding	Searching	Searching
271	S24	3	C	N	0	Phenomena at the front of consciousness	Encoding	Active encoding	Describing	Color names
271	S24	3	C	N	0	Phenomena at the front of consciousness	Recalling	Active recalling	Comparing	Applying verbal descriptions
271	S24	3	C	N	0	Phenomena at the front of consciousness	Meta-cognition	Explicit	Attention	Attention
272	S24	1	O	C	1.53	Phenomena at the front of consciousness	Encoding	Active encoding	Describing	Direction
272	S24	1	O	C	1.53	Phenomena at the front of consciousness	Recalling	Active recalling	Comparing	Mixed recalling
272	S24	1	O	C	1.53	Background feelings	Overarching states of mind	Attentional dispositions	The task towards you	The task towards you
273	S24	2	O	C	1.65	Phenomena at the front of consciousness	Encoding	Active encoding	Describing	NA
273	S24	2	O	C	1.65	Phenomena at the front of consciousness	Maintaining	Active maintaining	Waiting	Leaning forward
273	S24	2	O	C	1.65	Background feelings	Overarching states of mind	Difficulty	Difficult task	Difficult task
273	S24	2	O	C	1.65	Background feelings	Overarching states of mind	Attentional dispositions	The task towards you	The task towards you
273	S24	2	O	C	1.65	Phenomena at the front of consciousness	Meta-cognition	Implicit	Meta-cognitive awareness	Meta-cognitive feeling
274	S24	3	O	C	1.413	Phenomena at the front of consciousness	Encoding	Active encoding	Describing	NA
274	S24	3	O	C	1.413	Phenomena at the front of consciousness	Recalling	Passive recalling	Appearance	Appearance
274	S24	3	O	C	1.413	Background feelings	Overarching states of mind	Engagement with the task	Engaged performance	Competitive attitude
274	S24	3	O	C	1.413	Background feelings	Overarching states of mind	Attentional dispositions	Towards the task	Towards the task
275	S24	4	O	W	0.975	Phenomena at the front of consciousness	Encoding	Active encoding	Describing	NA
275	S24	4	O	W	0.975	Phenomena at the front of consciousness	Maintaining	Active maintaining	Waiting	Void
275	S24	4	O	W	0.975	Phenomena at the front of consciousness	Recalling	Active recalling	Comparing	Mixed recalling
275	S24	4	O	W	0.975	Background feelings	Overarching states of mind	Attentional dispositions	Coupling with the task	Coupling with the task
276	S24	1	C	C	1.886	Phenomena at the front of consciousness	Encoding	Active encoding	Describing	Color names
276	S24	1	C	C	1.886	Phenomena at the front of consciousness	Maintaining	Active maintaining	Rehearsing	Rehearsing verbal descriptions
276	S24	1	C	C	1.886	Background feelings	Overarching states of mind	Attentional dispositions	The task towards you	The task towards you
277	S24	2	C	N	0	Phenomena at the front of consciousness	Encoding	Active encoding	Describing	NA
277	S24	2	C	N	0	Phenomena at the front of consciousness	Recalling	Active recalling	Comparing	Applying verbal descriptions
277	S24	2	C	N	0	Phenomena at the front of consciousness	Encoding	Active encoding	Staring	Staring
277	S24	2	C	N	0	Phenomena at the front of consciousness	Meta-cognition	Explicit	Commenting	Commenting
278	S24	3	C	C	1.868	Phenomena at the front of consciousness	Encoding	Active encoding	Describing	NA
278	S24	3	C	C	1.868	Phenomena at the front of consciousness	Maintaining	Active maintaining	Rehearsing	Rehearsing verbal descriptions
278	S24	3	C	C	1.868	Background feelings	Overarching states of mind	Engagement with the task	Engaged performance	Vain attitude
278	S24	3	C	C	1.868	Phenomena at the front of consciousness	Meta-cognition	Explicit	Commenting	Commenting
279	S24	1	P	N	0	Phenomena at the front of consciousness	Encoding	Active encoding	Describing	NA
279	S24	1	P	N	0	Phenomena at the front of consciousness	Maintaining	Active maintaining	Waiting	Void
279	S24	1	P	N	0	Background feelings	Overarching states of mind	Engagement with the task	Engaged performance	Obligation
279	S24	1	P	N	0	Background feelings	Overarching states of mind	Attentional dispositions	Towards the task	Towards the task
279	S24	1	P	N	0	Phenomena at the front of consciousness	Meta-cognition	Explicit	Attention	Attention
280	S24	2	P	N	0	Background feelings	Atmosphere of experience	Atmosphere of experience	Positive neutrality	Calmness
280	S24	2	P	N	0	Phenomena at the front of consciousness	Recalling	Active recalling	Comparing	Mixed recalling
280	S24	2	P	N	0	Phenomena at the front of consciousness	Maintaining	Active maintaining	Imagining	NA
280	S24	2	P	N	0	Background feelings	Atmosphere of experience	Atmosphere of experience	Positive neutrality	Smoothness of performance
280	S24	2	P	N	0	Phenomena at the front of consciousness	Encoding	Active encoding	Describing	NA
280	S24	2	P	N	0	Phenomena at the front of consciousness	Maintaining	Active maintaining	Rehearsing	Rehearsing verbal descriptions
281	S24	3	P	C	2.249	Phenomena at the front of consciousness	Maintaining	Active maintaining	Waiting	Void
281	S24	3	P	C	2.249	Phenomena at the front of consciousness	Recalling	Active recalling	Comparing	Comparing with a mental image
281	S24	3	P	C	2.249	Background feelings	Atmosphere of experience	Atmosphere of experience	Positive neutrality	Smoothness of performance
281	S24	3	P	C	2.249	Background feelings	Overarching states of mind	Attentional dispositions	Towards the task	Towards the task
281	S24	3	P	C	2.249	Phenomena at the front of consciousness	Maintaining	Active maintaining	Imagining	NA
281	S24	3	P	C	2.249	Phenomena at the front of consciousness	Encoding	Active encoding	Describing	NA
282	S24	1	O	C	1.633	Phenomena at the front of consciousness	Encoding	Active encoding	Reducing complexity	Grouping
282	S24	1	O	C	1.633	Phenomena at the front of consciousness	Recalling	Active recalling	Comparing	Mixed recalling
282	S24	1	O	C	1.633	Phenomena at the front of consciousness	Maintaining	Active maintaining	Waiting	Leaning forward
282	S24	1	O	C	1.633	Phenomena at the front of consciousness	Encoding	Active encoding	Describing	NA
282	S24	1	O	C	1.633	Phenomena at the front of consciousness	Meta-cognition	Explicit	Commenting	Commenting
283	S24	2	O	N	0	Phenomena at the front of consciousness	Recalling	Active recalling	Comparing	Mixed recalling
283	S24	2	O	N	0	Background feelings	Overarching states of mind	Engagement with the task	Engaged performance	Competitive attitude
283	S24	2	O	N	0	Phenomena at the front of consciousness	Encoding	Active encoding	Reducing complexity	Grouping
283	S24	2	O	N	0	Phenomena at the front of consciousness	Encoding	Active encoding	Describing	NA
283	S24	2	O	N	0	Phenomena at the front of consciousness	Maintaining	Active maintaining	Rehearsing	Rehearsing verbal descriptions
283	S24	2	O	N	0	Phenomena at the front of consciousness	Encoding	Active encoding	Reducing complexity	Omitting
283	S24	2	O	N	0	Phenomena at the front of consciousness	Recalling	Active recalling	Comparing	Mixed recalling
283	S24	2	O	N	0	Phenomena at the front of consciousness	Encoding	Active encoding	Describing	NA
283	S24	2	O	N	0	Phenomena at the front of consciousness	Meta-cognition	Implicit	Meta-cognitive awareness	Meta-cognitive feeling
284	S24	3	O	N	0	Phenomena at the front of consciousness	Encoding	Active encoding	Reducing complexity	Omitting
284	S24	3	O	N	0	Phenomena at the front of consciousness	Recalling	Active recalling	Comparing	Mixed recalling
284	S24	3	O	N	0	Phenomena at the front of consciousness	Encoding	Active encoding	Describing	NA
284	S24	3	O	N	0	Phenomena at the front of consciousness	Meta-cognition	Implicit	Meta-cognitive awareness	Meta-cognitive feeling
285	S24	1	O	N	0	Phenomena at the front of consciousness	Encoding	Active encoding	Reducing complexity	Omitting
285	S24	1	O	N	0	Phenomena at the front of consciousness	Recalling	Active recalling	Guessing	Guessing
285	S24	1	O	N	0	Background feelings	Overarching states of mind	Engagement with the task	Engaged performance	Competitive attitude
285	S24	1	O	N	0	Background feelings	Overarching states of mind	Attentional dispositions	Towards the task	Towards the task
285	S24	1	O	N	0	Phenomena at the front of consciousness	Encoding	Active encoding	Describing	NA
285	S24	1	O	N	0	Phenomena at the front of consciousness	Meta-cognition	Explicit	Commenting	Commenting
285	S24	1	O	N	0	Phenomena at the front of consciousness	Meta-cognition	Explicit	Attention	Attention
286	S24	2	O	N	0	Phenomena at the front of consciousness	Encoding	Active encoding	Describing	NA
286	S24	2	O	N	0	Phenomena at the front of consciousness	Maintaining	Active maintaining	Waiting	Void
286	S24	2	O	N	0	Phenomena at the front of consciousness	Recalling	Active recalling	Comparing	Applying verbal descriptions
286	S24	2	O	N	0	Background feelings	Overarching states of mind	Engagement with the task	Engaged performance	Vain attitude
286	S24	2	O	N	0	Phenomena at the front of consciousness	Meta-cognition	Explicit	Attention	Attention
287	S24	1	P	C	1.101	Phenomena at the front of consciousness	Meta-cognition	Explicit	Attention	Attention
287	S24	1	P	C	1.101	Phenomena at the front of consciousness	Maintaining	Active maintaining	Imagining	NA
287	S24	1	P	C	1.101	Phenomena at the front of consciousness	Recalling	Active recalling	Comparing	Comparing with a mental image
287	S24	1	P	C	1.101	Phenomena at the front of consciousness	Meta-cognition	Explicit	Commenting	Commenting
288	S24	2	P	C	1.312	Phenomena at the front of consciousness	Encoding	Active encoding	Describing	NA
288	S24	2	P	C	1.312	Phenomena at the front of consciousness	Maintaining	Active maintaining	Imagining	NA
288	S24	2	P	C	1.312	Phenomena at the front of consciousness	Recalling	Active recalling	Comparing	Applying eye-movements
288	S24	2	P	C	1.312	Phenomena at the front of consciousness	Encoding	Passive encoding	Acoustic	Acoustic
289	S24	1	C	N	0	Phenomena at the front of consciousness	Recalling	Active recalling	Comparing	Applying eye-movements
289	S24	1	C	N	0	Background feelings	Overarching states of mind	Engagement with the task	Engaged performance	Obligation
289	S24	1	C	N	0	Phenomena at the front of consciousness	Encoding	Active encoding	Describing	NA
289	S24	1	C	N	0	Phenomena at the front of consciousness	Encoding	Active encoding	Reducing complexity	Omitting
290	S24	2	C	C	1.341	Phenomena at the front of consciousness	Encoding	Active encoding	Describing	Color scheme
290	S24	2	C	C	1.341	Phenomena at the front of consciousness	Recalling	Active recalling	Comparing	Mixed recalling
290	S24	2	C	C	1.341	Background feelings	Overarching states of mind	Attentional dispositions	Towards the task	Towards the task
291	S25	1	O	W	0.416	Phenomena at the front of consciousness	Encoding	Active encoding	Reducing complexity	Omitting
291	S25	1	O	W	0.416	Phenomena at the front of consciousness	Recalling	Passive recalling	Appearance	Appearance
291	S25	1	O	W	0.416	Phenomena at the front of consciousness	Maintaining	Passive maintaining	Impression	Impression
291	S25	1	O	W	0.416	Background feelings	Overarching states of mind	Engagement with the task	Engaged performance	Vain attitude
291	S25	1	O	W	0.416	Background feelings	Atmosphere of experience	Atmosphere of experience	Informational chaos	Informational chaos
291	S25	1	O	W	0.416	Background feelings	Overarching states of mind	Attentional dispositions	Separation from the task	Separation from the task
291	S25	1	O	W	0.416	Phenomena at the front of consciousness	Meta-cognition	Explicit	Commenting	Commenting
291	S25	1	O	W	0.416	Phenomena at the front of consciousness	Meta-cognition	Implicit	Meta-cognitive awareness	Meta-cognitive feeling
292	S25	2	O	C	0.425	Background feelings	Overarching states of mind	Difficulty	Difficult task	Difficult task
292	S25	2	O	C	0.425	Phenomena at the front of consciousness	Recalling	Active recalling	Guessing	Guessing
292	S25	2	O	C	0.425	Background feelings	Atmosphere of experience	Atmosphere of experience	Informational chaos	Informational chaos
292	S25	2	O	C	0.425	Background feelings	Overarching states of mind	Engagement with the task	Engaged performance	Vain attitude
292	S25	2	O	C	0.425	Background feelings	Overarching states of mind	Attentional dispositions	Separation from the task	Separation from the task
293	S25	1	C	C	0.486	Phenomena at the front of consciousness	Encoding	Active encoding	Reducing complexity	Omitting
293	S25	1	C	C	0.486	Phenomena at the front of consciousness	Recalling	Passive recalling	Appearance	Appearance
293	S25	1	C	C	0.486	Phenomena at the front of consciousness	Maintaining	Active maintaining	Waiting	Void
293	S25	1	C	C	0.486	Background feelings	Overarching states of mind	Engagement with the task	Engaged performance	Obligation
293	S25	1	C	C	0.486	Background feelings	Overarching states of mind	Attentional dispositions	Separation from the task	Separation from the task
293	S25	1	C	C	0.486	Phenomena at the front of consciousness	Encoding	Active encoding	Staring	Staring
294	S25	1	P	C	0.674	Phenomena at the front of consciousness	Maintaining	Active maintaining	Imagining	NA
294	S25	1	P	C	0.674	Phenomena at the front of consciousness	Recalling	Passive recalling	Appearance	Appearance
294	S25	1	P	C	0.674	Background feelings	Overarching states of mind	Engagement with the task	Disengaged performance	Unburdedness
294	S25	1	P	C	0.674	Background feelings	Atmosphere of experience	Atmosphere of experience	Positive neutrality	Rhythm
294	S25	1	P	C	0.674	Phenomena at the front of consciousness	Meta-cognition	Explicit	Commenting	Commenting
295	S25	2	P	C	0.933	Phenomena at the front of consciousness	Encoding	Active encoding	Searching	Searching
295	S25	2	P	C	0.933	Phenomena at the front of consciousness	Meta-cognition	Explicit	Monitoring	Monitoring
295	S25	2	P	C	0.933	Phenomena at the front of consciousness	Encoding	Passive encoding	Visual feeling	Gestalt
295	S25	2	P	C	0.933	Phenomena at the front of consciousness	Meta-cognition	Explicit	Commenting	Commenting
295	S25	2	P	C	0.933	Background feelings	Overarching states of mind	Attentional dispositions	The task towards you	The task towards you
295	S25	2	P	C	0.933	Background feelings	Atmosphere of experience	Atmosphere of experience	Positive neutrality	Rhythm
295	S25	2	P	C	0.933	Background feelings	Atmosphere of experience	Atmosphere of experience	Positive neutrality	Calmness
296	S25	3	P	C	0.857	Phenomena at the front of consciousness	Encoding	Passive encoding	Recognizing a pattern	Cocnrete image
296	S25	3	P	C	0.857	Phenomena at the front of consciousness	Maintaining	Active maintaining	Imagining	NA
296	S25	3	P	C	0.857	Background feelings	Overarching states of mind	Attentional dispositions	Separation from the task	Separation from the task
297	S25	4	P	C	0.69	Phenomena at the front of consciousness	Maintaining	Passive maintaining	Impression	Impression
297	S25	4	P	C	0.69	Phenomena at the front of consciousness	Recalling	Passive recalling	Hunch	Hunch
297	S25	4	P	C	0.69	Background feelings	Atmosphere of experience	Atmosphere of experience	Positive neutrality	Rhythm
297	S25	4	P	C	0.69	Background feelings	Atmosphere of experience	Atmosphere of experience	Positive neutrality	Calmness
297	S25	4	P	C	0.69	Background feelings	Overarching states of mind	Attentional dispositions	Off-task	Off-task
298	S25	5	P	W	0.618	Phenomena at the front of consciousness	Recalling	Active recalling	Guessing	Guessing
298	S25	5	P	W	0.618	Background feelings	Atmosphere of experience	Atmosphere of experience	Positive neutrality	Rhythm
298	S25	5	P	W	0.618	Background feelings	Atmosphere of experience	Atmosphere of experience	Informational chaos	Informational chaos
298	S25	5	P	W	0.618	Background feelings	Overarching states of mind	Attentional dispositions	Separation from the task	Separation from the task
298	S25	5	P	W	0.618	Background feelings	Overarching states of mind	Engagement with the task	Disengaged performance	Disregard
299	S25	1	O	C	0.533	Phenomena at the front of consciousness	Recalling	Passive recalling	Appearance	Appearance
299	S25	1	O	C	0.533	Background feelings	Overarching states of mind	Engagement with the task	Disengaged performance	Disregard
299	S25	1	O	C	0.533	Background feelings	Atmosphere of experience	Atmosphere of experience	Informational chaos	Informational chaos
299	S25	1	O	C	0.533	Background feelings	Overarching states of mind	Attentional dispositions	Separation from the task	Separation from the task
299	S25	1	O	C	0.533	Phenomena at the front of consciousness	Meta-cognition	Explicit	Commenting	Commenting
300	S25	2	O	C	0.557	Phenomena at the front of consciousness	Meta-cognition	Explicit	Commenting	Commenting
300	S25	2	O	C	0.557	Phenomena at the front of consciousness	Recalling	Active recalling	Guessing	Guessing
300	S25	2	O	C	0.557	Phenomena at the front of consciousness	Encoding	Active encoding	Reducing complexity	Omitting
300	S25	2	O	C	0.557	Phenomena at the front of consciousness	Maintaining	Active maintaining	Waiting	Void
300	S25	2	O	C	0.557	Background feelings	Overarching states of mind	Engagement with the task	Disengaged performance	Boredom
300	S25	2	O	C	0.557	Background feelings	Atmosphere of experience	Atmosphere of experience	Positive neutrality	Rhythm
300	S25	2	O	C	0.557	Background feelings	Overarching states of mind	Attentional dispositions	Separation from the task	Separation from the task
301	S25	3	O	W	0.611	Phenomena at the front of consciousness	Recalling	Active recalling	Guessing	Guessing
301	S25	3	O	W	0.611	Background feelings	Atmosphere of experience	Atmosphere of experience	Positive neutrality	Rhythm
301	S25	3	O	W	0.611	Background feelings	Overarching states of mind	Engagement with the task	Disengaged performance	Disregard
301	S25	3	O	W	0.611	Background feelings	Overarching states of mind	Engagement with the task	Engaged performance	Obligation
301	S25	3	O	W	0.611	Background feelings	Atmosphere of experience	Atmosphere of experience	Fatigue	NA
301	S25	3	O	W	0.611	Background feelings	Overarching states of mind	Attentional dispositions	Separation from the task	Separation from the task
302	S25	1	C	W	0.439	Phenomena at the front of consciousness	Encoding	Active encoding	Reducing complexity	Grouping
302	S25	1	C	W	0.439	Phenomena at the front of consciousness	Encoding	Active encoding	Describing	NA
302	S25	1	C	W	0.439	Phenomena at the front of consciousness	Recalling	Passive recalling	Appearance	Appearance
302	S25	1	C	W	0.439	Background feelings	Overarching states of mind	Engagement with the task	Engaged performance	Obligation
302	S25	1	C	W	0.439	Background feelings	Overarching states of mind	Engagement with the task	Engaged performance	Vain attitude
302	S25	1	C	W	0.439	Background feelings	Overarching states of mind	Attentional dispositions	Separation from the task	Separation from the task
302	S25	1	C	W	0.439	Phenomena at the front of consciousness	Meta-cognition	Implicit	Meta-cognitive awareness	Meta-cognitive feeling
303	S25	2	C	C	0.389	Phenomena at the front of consciousness	Encoding	Passive encoding	Recognizing a pattern	Abstract image
303	S25	2	C	C	0.389	Phenomena at the front of consciousness	Recalling	Active recalling	Comparing	Comparing with a mental image
303	S25	2	C	C	0.389	Background feelings	Overarching states of mind	Engagement with the task	Engaged performance	Vain attitude
303	S25	2	C	C	0.389	Background feelings	Atmosphere of experience	Atmosphere of experience	Positive neutrality	Smoothness of performance
304	S25	1	O	C	0.561	Phenomena at the front of consciousness	Encoding	Active encoding	Reducing complexity	Omitting
304	S25	1	O	C	0.561	Phenomena at the front of consciousness	Maintaining	Active maintaining	Waiting	Void
304	S25	1	O	C	0.561	Phenomena at the front of consciousness	Recalling	Active recalling	Comparing	Mixed recalling
304	S25	1	O	C	0.561	Background feelings	Overarching states of mind	Engagement with the task	Engaged performance	Vain attitude
304	S25	1	O	C	0.561	Phenomena at the front of consciousness	Encoding	Passive encoding	Visual feeling	Direction
305	S25	2	O	W	0.82	Phenomena at the front of consciousness	Recalling	Active recalling	Comparing	Comparing with a mental image
305	S25	2	O	W	0.82	Phenomena at the front of consciousness	Encoding	Active encoding	Searching	Searching
305	S25	2	O	W	0.82	Phenomena at the front of consciousness	Maintaining	Active maintaining	Imagining	NA
305	S25	2	O	W	0.82	Background feelings	Overarching states of mind	Attentional dispositions	Separation from the task	Separation from the task
306	S25	3	O	C	0.699	Phenomena at the front of consciousness	Encoding	Active encoding	Searching	Searching
306	S25	3	O	C	0.699	Background feelings	Overarching states of mind	Engagement with the task	Engaged performance	Vain attitude
306	S25	3	O	C	0.699	Background feelings	Overarching states of mind	Attentional dispositions	Off-task	Off-task
306	S25	3	O	C	0.699	Phenomena at the front of consciousness	Meta-cognition	Explicit	Attention	Attention
307	S25	1	P	C	0.571	Phenomena at the front of consciousness	Recalling	Active recalling	Comparing	Comparing with a mental image
307	S25	1	P	C	0.571	Background feelings	Overarching states of mind	Engagement with the task	Disengaged performance	Boredom
307	S25	1	P	C	0.571	Background feelings	Overarching states of mind	Attentional dispositions	Off-task	Off-task
308	S25	2	P	C	0.391	Phenomena at the front of consciousness	Recalling	Active recalling	Comparing	Comparing with a mental image
308	S25	2	P	C	0.391	Background feelings	Atmosphere of experience	Atmosphere of experience	Fatigue	NA
308	S25	2	P	C	0.391	Background feelings	Overarching states of mind	Attentional dispositions	Separation from the task	Separation from the task
308	S25	2	P	C	0.391	Phenomena at the front of consciousness	Meta-cognition	Implicit	Meta-cognitive awareness	Meta-cognitive feeling
309	S25	3	P	C	0.283	Phenomena at the front of consciousness	Encoding	Active encoding	Searching	Searching
309	S25	3	P	C	0.283	Phenomena at the front of consciousness	Encoding	Active encoding	Staring	Staring
309	S25	3	P	C	0.283	Phenomena at the front of consciousness	Recalling	Passive recalling	Appearance	Appearance
309	S25	3	P	C	0.283	Background feelings	Atmosphere of experience	Atmosphere of experience	Fatigue	NA
310	S25	1	C	C	0.454	Phenomena at the front of consciousness	Encoding	Active encoding	Describing	NA
310	S25	1	C	C	0.454	Phenomena at the front of consciousness	Recalling	Active recalling	Comparing	Mixed recalling
310	S25	1	C	C	0.454	Background feelings	Atmosphere of experience	Atmosphere of experience	Fatigue	NA
311	S25	2	C	C	1.329	Phenomena at the front of consciousness	Encoding	Active encoding	Describing	NA
311	S25	2	C	C	1.329	Phenomena at the front of consciousness	Maintaining	Active maintaining	Rehearsing	Rehearsing verbal descriptions
311	S25	2	C	C	1.329	Background feelings	Overarching states of mind	Engagement with the task	Disengaged performance	Disregard
311	S25	2	C	C	1.329	Background feelings	Atmosphere of experience	Atmosphere of experience	Fatigue	NA
312	S25	1	O	C	0.553	Phenomena at the front of consciousness	Recalling	Passive recalling	Appearance	Appearance
312	S25	1	O	C	0.553	Background feelings	Overarching states of mind	Engagement with the task	Disengaged performance	Unburdedness
312	S25	1	O	C	0.553	Background feelings	Overarching states of mind	Attentional dispositions	Off-task	Off-task
313	S25	2	O	C	0.557	Phenomena at the front of consciousness	Encoding	Active encoding	Reducing complexity	Omitting
313	S25	2	O	C	0.557	Phenomena at the front of consciousness	Recalling	Passive recalling	Appearance	Appearance
313	S25	2	O	C	0.557	Phenomena at the front of consciousness	Meta-cognition	Explicit	Monitoring	Monitoring
313	S25	2	O	C	0.557	Background feelings	Overarching states of mind	Engagement with the task	Disengaged performance	Unburdedness
314	S25	3	O	W	0.611	Phenomena at the front of consciousness	Encoding	Active encoding	Reducing complexity	Omitting
314	S25	3	O	W	0.611	Phenomena at the front of consciousness	Recalling	Passive recalling	Appearance	Appearance
314	S25	3	O	W	0.611	Phenomena at the front of consciousness	Maintaining	Active maintaining	Waiting	Void
314	S25	3	O	W	0.611	Background feelings	Overarching states of mind	Attentional dispositions	Separation from the task	Separation from the task
314	S25	3	O	W	0.611	Phenomena at the front of consciousness	Encoding	Active encoding	Staring	Staring
315	S25	1	C	C	0.694	Phenomena at the front of consciousness	Encoding	Active encoding	Reducing complexity	Grouping
315	S25	1	C	C	0.694	Phenomena at the front of consciousness	Maintaining	Passive maintaining	Impression	Impression
315	S25	1	C	C	0.694	Phenomena at the front of consciousness	Recalling	Active recalling	Comparing	Mixed recalling
315	S25	1	C	C	0.694	Phenomena at the front of consciousness	Meta-cognition	Explicit	Monitoring	Monitoring
315	S25	1	C	C	0.694	Background feelings	Overarching states of mind	Difficulty	Simple task	Simple task
315	S25	1	C	C	0.694	Phenomena at the front of consciousness	Encoding	Active encoding	Describing	NA
315	S25	1	C	C	0.694	Phenomena at the front of consciousness	Meta-cognition	Explicit	Commenting	Commenting
316	S25	2	C	C	1.478	Phenomena at the front of consciousness	Encoding	Active encoding	Describing	NA
316	S25	2	C	C	1.478	Phenomena at the front of consciousness	Maintaining	Active maintaining	Waiting	Void
316	S25	2	C	C	1.478	Phenomena at the front of consciousness	Recalling	Active recalling	Comparing	Applying verbal descriptions
316	S25	2	C	C	1.478	Background feelings	Overarching states of mind	Engagement with the task	Disengaged performance	Boredom
317	S25	3	C	C	0.726	Background feelings	Overarching states of mind	Engagement with the task	Disengaged performance	Boredom
317	S25	3	C	C	0.726	Phenomena at the front of consciousness	Encoding	Active encoding	Describing	NA
317	S25	3	C	C	0.726	Phenomena at the front of consciousness	Recalling	Active recalling	Comparing	Applying verbal descriptions
317	S25	3	C	C	0.726	Phenomena at the front of consciousness	Maintaining	Active maintaining	Rehearsing	Rehearsing verbal descriptions
318	S27	1	O	W	0.971	Phenomena at the front of consciousness	Encoding	Active encoding	Reducing complexity	Grouping
318	S27	1	O	W	0.971	Phenomena at the front of consciousness	Recalling	Passive recalling	Appearance	Appearance
318	S27	1	O	W	0.971	Background feelings	Overarching states of mind	Engagement with the task	Engaged performance	Vain attitude
318	S27	1	O	W	0.971	Background feelings	Overarching states of mind	Attentional dispositions	Separation from the task	Separation from the task
318	S27	1	O	W	0.971	Phenomena at the front of consciousness	Meta-cognition	Implicit	Meta-cognitive awareness	Meta-cognitive feeling
319	S27	2	O	W	1.195	Phenomena at the front of consciousness	Encoding	Active encoding	Reducing complexity	Omitting
319	S27	2	O	W	1.195	Phenomena at the front of consciousness	Recalling	Active recalling	Comparing	Mixed recalling
319	S27	2	O	W	1.195	Background feelings	Overarching states of mind	Engagement with the task	Disengaged performance	Disregard
319	S27	2	O	W	1.195	Background feelings	Atmosphere of experience	Atmosphere of experience	Positive neutrality	Rhythm
319	S27	2	O	W	1.195	Background feelings	Overarching states of mind	Attentional dispositions	Separation from the task	Separation from the task
319	S27	2	O	W	1.195	Phenomena at the front of consciousness	Meta-cognition	Implicit	Meta-cognitive awareness	Meta-cognitive feeling
320	S27	1	P	N	0	Phenomena at the front of consciousness	Maintaining	Active maintaining	Waiting	Void
320	S27	1	P	N	0	Phenomena at the front of consciousness	Encoding	Active encoding	Motor planning	NA
320	S27	1	P	N	0	Phenomena at the front of consciousness	Recalling	Active recalling	Comparing	Applying eye-movements
320	S27	1	P	N	0	Phenomena at the front of consciousness	Mind-wandering	Mind-wandering	Mind-wandering	Mind-wandering
320	S27	1	P	N	0	Background feelings	Overarching states of mind	Attentional dispositions	Playful	Playful
320	S27	1	P	N	0	Background feelings	Atmosphere of experience	Atmosphere of experience	Positive neutrality	Rhythm
321	S27	2	P	N	0	Background feelings	Overarching states of mind	Attentional dispositions	Separation from the task	Separation from the task
321	S27	2	P	N	0	Phenomena at the front of consciousness	Recalling	Passive recalling	Appearance	Appearance
321	S27	2	P	N	0	Phenomena at the front of consciousness	Encoding	Active encoding	Searching	Searching
322	S28	1	C	C	0.55	Phenomena at the front of consciousness	Maintaining	Active maintaining	Rehearsing	Rehearsing verbal descriptions
322	S28	1	C	C	0.55	Phenomena at the front of consciousness	Encoding	Active encoding	Describing	NA
322	S28	1	C	C	0.55	Phenomena at the front of consciousness	Recalling	Active recalling	Comparing	Applying verbal descriptions
322	S28	1	C	C	0.55	Background feelings	Overarching states of mind	Engagement with the task	Disengaged performance	Boredom
323	S28	2	C	C	0.76	Phenomena at the front of consciousness	Maintaining	Active maintaining	Rehearsing	Rehearsing verbal descriptions
323	S28	2	C	C	0.76	Phenomena at the front of consciousness	Encoding	Active encoding	Describing	NA
323	S28	2	C	C	0.76	Phenomena at the front of consciousness	Recalling	Active recalling	Comparing	Applying verbal descriptions
323	S28	2	C	C	0.76	Background feelings	Overarching states of mind	Engagement with the task	Disengaged performance	Boredom
323	S28	2	C	C	0.76	Phenomena at the front of consciousness	Meta-cognition	Implicit	Meta-cognitive awareness	Meta-cognitive feeling
324	S28	1	O	C	1.302	Phenomena at the front of consciousness	Meta-cognition	Implicit	Meta-cognitive awareness	Meta-cognitive feeling
324	S28	1	O	C	1.302	Phenomena at the front of consciousness	Encoding	Passive encoding	Visual feeling	Direction
324	S28	1	O	C	1.302	Phenomena at the front of consciousness	Maintaining	Active maintaining	Imagining	NA
324	S28	1	O	C	1.302	Phenomena at the front of consciousness	Recalling	Passive recalling	Appearance	Appearance
324	S28	1	O	C	1.302	Background feelings	Atmosphere of experience	Atmosphere of experience	Positive neutrality	Calmness
325	S28	2	O	C	1.282	Phenomena at the front of consciousness	Encoding	Active encoding	Searching	Searching
325	S28	2	O	C	1.282	Phenomena at the front of consciousness	Maintaining	Active maintaining	Waiting	Void
325	S28	2	O	C	1.282	Phenomena at the front of consciousness	Recalling	Passive recalling	Appearance	Appearance
325	S28	2	O	C	1.282	Background feelings	Atmosphere of experience	Atmosphere of experience	Positive neutrality	Smoothness of performance
326	S28	1	P	C	0.692	Phenomena at the front of consciousness	Recalling	Active recalling	Comparing	Applying eye-movements
326	S28	1	P	C	0.692	Phenomena at the front of consciousness	Maintaining	Active maintaining	Waiting	Leaning forward
326	S28	1	P	C	0.692	Background feelings	Overarching states of mind	Difficulty	Simple task	Simple task
326	S28	1	P	C	0.692	Phenomena at the front of consciousness	Encoding	Active encoding	Motor planning	NA
326	S28	1	P	C	0.692	Phenomena at the front of consciousness	Encoding	Active encoding	Describing	NA
327	S28	2	P	C	0.283	Phenomena at the front of consciousness	Recalling	Active recalling	Comparing	Applying eye-movements
327	S28	2	P	C	0.283	Phenomena at the front of consciousness	Maintaining	Active maintaining	Waiting	Leaning forward
327	S28	2	P	C	0.283	Background feelings	Overarching states of mind	Difficulty	Simple task	Simple task
327	S28	2	P	C	0.283	Background feelings	Atmosphere of experience	Atmosphere of experience	Positive neutrality	Smoothness of performance
327	S28	2	P	C	0.283	Phenomena at the front of consciousness	Encoding	Active encoding	Motor planning	NA
327	S28	2	P	C	0.283	Phenomena at the front of consciousness	Encoding	Active encoding	Describing	NA
328	S28	3	P	C	0.586	Phenomena at the front of consciousness	Recalling	Active recalling	Comparing	Applying eye-movements
328	S28	3	P	C	0.586	Phenomena at the front of consciousness	Maintaining	Active maintaining	Waiting	Leaning forward
328	S28	3	P	C	0.586	Background feelings	Overarching states of mind	Difficulty	Simple task	Simple task
328	S28	3	P	C	0.586	Phenomena at the front of consciousness	Encoding	Active encoding	Motor planning	NA
328	S28	3	P	C	0.586	Phenomena at the front of consciousness	Encoding	Active encoding	Describing	NA
328	S28	3	P	C	0.586	Background feelings	Atmosphere of experience	Atmosphere of experience	Positive neutrality	Smoothness of performance
329	S28	1	C	C	1.295	Phenomena at the front of consciousness	Encoding	Active encoding	Describing	NA
329	S28	1	C	C	1.295	Phenomena at the front of consciousness	Recalling	Passive recalling	Appearance	Appearance
329	S28	1	C	C	1.295	Phenomena at the front of consciousness	Maintaining	Active maintaining	Rehearsing	Rehearsing verbal descriptions
329	S28	1	C	C	1.295	Background feelings	Overarching states of mind	Difficulty	Difficult task	Difficult task
330	S28	2	C	C	1.433	Phenomena at the front of consciousness	Encoding	Active encoding	Describing	NA
330	S28	2	C	C	1.433	Phenomena at the front of consciousness	Recalling	Passive recalling	Appearance	Appearance
330	S28	2	C	C	1.433	Phenomena at the front of consciousness	Maintaining	Active maintaining	Rehearsing	Rehearsing verbal descriptions
330	S28	2	C	C	1.433	Background feelings	Overarching states of mind	Difficulty	Difficult task	Difficult task
331	S28	3	C	C	0.93	Phenomena at the front of consciousness	Encoding	Active encoding	Describing	NA
331	S28	3	C	C	0.93	Phenomena at the front of consciousness	Recalling	Passive recalling	Appearance	Appearance
331	S28	3	C	C	0.93	Phenomena at the front of consciousness	Maintaining	Active maintaining	Rehearsing	Rehearsing verbal descriptions
331	S28	3	C	C	0.93	Background feelings	Overarching states of mind	Difficulty	Difficult task	Difficult task
331	S28	3	C	C	0.93	Background feelings	Overarching states of mind	Attentional dispositions	Towards the task	Towards the task
332	S29	1	O	C	1.853	Phenomena at the front of consciousness	Maintaining	Passive maintaining	Impression	Impression
332	S29	1	O	C	1.853	Phenomena at the front of consciousness	Encoding	Active encoding	Searching	Searching
332	S29	1	O	C	1.853	Phenomena at the front of consciousness	Recalling	Active recalling	Comparing	Mixed recalling
332	S29	1	O	C	1.853	Background feelings	Overarching states of mind	Engagement with the task	Engaged performance	Obligation
332	S29	1	O	C	1.853	Background feelings	Overarching states of mind	Attentional dispositions	Separation from the task	Separation from the task
333	S29	2	O	C	2.16	Phenomena at the front of consciousness	Encoding	Active encoding	Motor planning	Pushing away
333	S29	2	O	C	2.16	Phenomena at the front of consciousness	Recalling	Active recalling	Comparing	Applying eye-movements
333	S29	2	O	C	2.16	Phenomena at the front of consciousness	Maintaining	Passive maintaining	Impression	Impression
333	S29	2	O	C	2.16	Background feelings	Overarching states of mind	Engagement with the task	Engaged performance	Competitive attitude
333	S29	2	O	C	2.16	Background feelings	Overarching states of mind	Attentional dispositions	Separation from the task	Separation from the task
333	S29	2	O	C	2.16	Phenomena at the front of consciousness	Meta-cognition	Explicit	Commenting	Commenting
334	S29	1	C	C	2.278	Phenomena at the front of consciousness	Maintaining	Passive maintaining	Impression	Impression
334	S29	1	C	C	2.278	Phenomena at the front of consciousness	Recalling	Passive recalling	Appearance	Appearance
334	S29	1	C	C	2.278	Background feelings	Overarching states of mind	Attentional dispositions	The task towards you	The task towards you
335	S29	2	C	C	1.418	Phenomena at the front of consciousness	Encoding	Active encoding	Searching	Searching
335	S29	2	C	C	1.418	Phenomena at the front of consciousness	Maintaining	Active maintaining	Imagining	NA
335	S29	2	C	C	1.418	Phenomena at the front of consciousness	Recalling	Active recalling	Comparing	Comparing with a mental image
335	S29	2	C	C	1.418	Phenomena at the front of consciousness	Mind-wandering	Mind-wandering	Mind-wandering	Mind-wandering
335	S29	2	C	C	1.418	Background feelings	Overarching states of mind	Attentional dispositions	The task towards you	The task towards you
336	S29	1	P	C	0.38	Phenomena at the front of consciousness	Encoding	Active encoding	Motor planning	NA
336	S29	1	P	C	0.38	Phenomena at the front of consciousness	Recalling	Passive recalling	Appearance	Appearance
336	S29	1	P	C	0.38	Phenomena at the front of consciousness	Maintaining	Active maintaining	Rehearsing	Rehearsing eye-movements
336	S29	1	P	C	0.38	Background feelings	Overarching states of mind	Difficulty	Simple task	Simple task
336	S29	1	P	C	0.38	Background feelings	Atmosphere of experience	Atmosphere of experience	Positive neutrality	Smoothness of performance
337	S29	2	P	C	0.978	Phenomena at the front of consciousness	Encoding	Passive encoding	Recognizing a pattern	Cocnrete image
337	S29	2	P	C	0.978	Phenomena at the front of consciousness	Maintaining	Active maintaining	Waiting	Leaning forward
337	S29	2	P	C	0.978	Phenomena at the front of consciousness	Recalling	Active recalling	Comparing	Comparing with a mental image
337	S29	2	P	C	0.978	Background feelings	Overarching states of mind	Attentional dispositions	Playful	Playful
337	S29	2	P	C	0.978	Background feelings	Overarching states of mind	Attentional dispositions	Separation from the task	Separation from the task
338	S29	3	P	C	1.089	Phenomena at the front of consciousness	Encoding	Active encoding	Motor planning	NA
338	S29	3	P	C	1.089	Phenomena at the front of consciousness	Maintaining	Active maintaining	Rehearsing	Rehearsing eye-movements
338	S29	3	P	C	1.089	Phenomena at the front of consciousness	Recalling	Active recalling	Comparing	Applying eye-movements
338	S29	3	P	C	1.089	Background feelings	Overarching states of mind	Attentional dispositions	Playful	Playful
338	S29	3	P	C	1.089	Background feelings	Overarching states of mind	Engagement with the task	Engaged performance	Vain attitude
338	S29	3	P	C	1.089	Background feelings	Overarching states of mind	Attentional dispositions	Towards the task	Towards the task
338	S29	3	P	C	1.089	Phenomena at the front of consciousness	Maintaining	Active maintaining	Waiting	Leaning forward
339	S29	1	C	C	1.83	Phenomena at the front of consciousness	Encoding	Active encoding	Reducing complexity	Omitting
339	S29	1	C	C	1.83	Phenomena at the front of consciousness	Maintaining	Active maintaining	Rehearsing	Rehearsing verbal descriptions
339	S29	1	C	C	1.83	Phenomena at the front of consciousness	Encoding	Active encoding	Describing	NA
339	S29	1	C	C	1.83	Phenomena at the front of consciousness	Maintaining	Active maintaining	Rehearsing	Rehearsing verbal descriptions
339	S29	1	C	C	1.83	Background feelings	Overarching states of mind	Attentional dispositions	Playful	Playful
339	S29	1	C	C	1.83	Background feelings	Atmosphere of experience	Atmosphere of experience	Positive neutrality	Smoothness of performance
339	S29	1	C	C	1.83	Background feelings	Overarching states of mind	Attentional dispositions	Towards the task	Towards the task
340	S29	2	C	C	1.31	Phenomena at the front of consciousness	Encoding	Active encoding	Reducing complexity	Omitting
340	S29	2	C	C	1.31	Phenomena at the front of consciousness	Encoding	Passive encoding	Recognizing a pattern	Cocnrete image
340	S29	2	C	C	1.31	Phenomena at the front of consciousness	Recalling	Active recalling	Comparing	Mixed recalling
340	S29	2	C	C	1.31	Background feelings	Overarching states of mind	Attentional dispositions	Playful	Playful
341	S29	1	O	W	2.183	Phenomena at the front of consciousness	Encoding	Active encoding	Motor planning	NA
341	S29	1	O	W	2.183	Phenomena at the front of consciousness	Maintaining	Active maintaining	Rehearsing	Rehearsing eye-movements
341	S29	1	O	W	2.183	Phenomena at the front of consciousness	Recalling	Active recalling	Comparing	Mixed recalling
341	S29	1	O	W	2.183	Phenomena at the front of consciousness	Mind-wandering	Mind-wandering	Mind-wandering	Mind-wandering
341	S29	1	O	W	2.183	Phenomena at the front of consciousness	Meta-cognition	Explicit	Commenting	Commenting
342	S29	2	O	C	1.459	Phenomena at the front of consciousness	Recalling	Passive recalling	Appearance	Appearance
342	S29	2	O	C	1.459	Phenomena at the front of consciousness	Maintaining	Passive maintaining	Impression	Impression
342	S29	2	O	C	1.459	Background feelings	Atmosphere of experience	Atmosphere of experience	Faith in recognition	Faith in recognition
342	S29	2	O	C	1.459	Background feelings	Overarching states of mind	Engagement with the task	Disengaged performance	Unburdedness
342	S29	2	O	C	1.459	Background feelings	Overarching states of mind	Attentional dispositions	Separation from the task	Separation from the task
342	S29	2	O	C	1.459	Phenomena at the front of consciousness	Encoding	Active encoding	Reducing complexity	Omitting
342	S29	2	O	C	1.459	Phenomena at the front of consciousness	Encoding	Active encoding	Motor planning	NA
343	S29	3	O	C	2.369	Phenomena at the front of consciousness	Encoding	Active encoding	Reducing complexity	Omitting
343	S29	3	O	C	2.369	Phenomena at the front of consciousness	Encoding	Active encoding	Motor planning	NA
343	S29	3	O	C	2.369	Phenomena at the front of consciousness	Maintaining	Passive maintaining	Impression	Impression
343	S29	3	O	C	2.369	Phenomena at the front of consciousness	Recalling	Passive recalling	Appearance	Appearance
343	S29	3	O	C	2.369	Background feelings	Atmosphere of experience	Atmosphere of experience	Positive neutrality	Calmness
344	S29	1	P	C	0.832	Phenomena at the front of consciousness	Encoding	Active encoding	Searching	Searching
344	S29	1	P	C	0.832	Phenomena at the front of consciousness	Maintaining	Passive maintaining	Impression	Impression
344	S29	1	P	C	0.832	Phenomena at the front of consciousness	Recalling	Passive recalling	Appearance	Appearance
344	S29	1	P	C	0.832	Background feelings	Atmosphere of experience	Atmosphere of experience	Positive neutrality	Calmness
345	S29	2	P	C	1.388	Phenomena at the front of consciousness	Encoding	Active encoding	Searching	Searching
345	S29	2	P	C	1.388	Phenomena at the front of consciousness	Maintaining	Passive maintaining	Impression	Impression
345	S29	2	P	C	1.388	Phenomena at the front of consciousness	Recalling	Active recalling	Comparing	Comparing with a mental image
345	S29	2	P	C	1.388	Phenomena at the front of consciousness	Meta-cognition	Explicit	Monitoring	Monitoring
345	S29	2	P	C	1.388	Phenomena at the front of consciousness	Encoding	Passive encoding	Acoustic	Acoustic
345	S29	2	P	C	1.388	Background feelings	Atmosphere of experience	Atmosphere of experience	Positive neutrality	Calmness
345	S29	2	P	C	1.388	Phenomena at the front of consciousness	Meta-cognition	Explicit	Commenting	Commenting
345	S29	2	P	C	1.388	Phenomena at the front of consciousness	Meta-cognition	Implicit	Meta-cognitive awareness	Meta-cognitive feeling
346	S29	1	C	C	2	Phenomena at the front of consciousness	Encoding	Active encoding	Searching	Searching
346	S29	1	C	C	2	Phenomena at the front of consciousness	Maintaining	Passive maintaining	Impression	Impression
346	S29	1	C	C	2	Phenomena at the front of consciousness	Recalling	Passive recalling	Appearance	Appearance
346	S29	1	C	C	2	Background feelings	Overarching states of mind	Attentional dispositions	The task towards you	The task towards you
347	S29	2	C	W	2.125	Phenomena at the front of consciousness	Encoding	Active encoding	Searching	Searching
347	S29	2	C	W	2.125	Phenomena at the front of consciousness	Maintaining	Passive maintaining	Impression	Impression
347	S29	2	C	W	2.125	Phenomena at the front of consciousness	Recalling	Passive recalling	Appearance	Appearance
347	S29	2	C	W	2.125	Phenomena at the front of consciousness	Meta-cognition	Implicit	Meta-cognitive awareness	Meta-cognitive feeling
348	S30	1	C	C	1.063	Phenomena at the front of consciousness	Encoding	Active encoding	Reducing complexity	Grouping
348	S30	1	C	C	1.063	Phenomena at the front of consciousness	Recalling	Passive recalling	Appearance	Appearance
348	S30	1	C	C	1.063	Background feelings	Overarching states of mind	Attentional dispositions	Playful	Playful
348	S30	1	C	C	1.063	Phenomena at the front of consciousness	Encoding	Active encoding	Describing	NA
349	S30	2	C	C	1.517	Phenomena at the front of consciousness	Encoding	Active encoding	Reducing complexity	Omitting
349	S30	2	C	C	1.517	Phenomena at the front of consciousness	Maintaining	Passive maintaining	Impression	Impression
349	S30	2	C	C	1.517	Phenomena at the front of consciousness	Recalling	Passive recalling	Appearance	Appearance
349	S30	2	C	C	1.517	Phenomena at the front of consciousness	Meta-cognition	Explicit	Commenting	Commenting
349	S30	2	C	C	1.517	Phenomena at the front of consciousness	Meta-cognition	Implicit	Meta-cognitive awareness	Meta-cognitive feeling
350	S30	3	C	W	2.5	Phenomena at the front of consciousness	Encoding	Active encoding	Reducing complexity	Grouping
350	S30	3	C	W	2.5	Phenomena at the front of consciousness	Maintaining	Passive maintaining	Impression	Impression
350	S30	3	C	W	2.5	Phenomena at the front of consciousness	Recalling	Active recalling	Comparing	Mixed recalling
350	S30	3	C	W	2.5	Background feelings	Overarching states of mind	Attentional dispositions	Separation from the task	Separation from the task
350	S30	3	C	W	2.5	Phenomena at the front of consciousness	Encoding	Active encoding	Describing	NA
350	S30	3	C	W	2.5	Phenomena at the front of consciousness	Encoding	Active encoding	Motor planning	NA
351	S30	1	O	C	1.829	Phenomena at the front of consciousness	Encoding	Active encoding	Motor planning	NA
351	S30	1	O	C	1.829	Phenomena at the front of consciousness	Recalling	Active recalling	Comparing	Applying eye-movements
351	S30	1	O	C	1.829	Phenomena at the front of consciousness	Maintaining	Active maintaining	Imagining	NA
351	S30	1	O	C	1.829	Background feelings	Overarching states of mind	Difficulty	Simple task	Simple task
352	S30	2	O	C	1.112	Phenomena at the front of consciousness	Encoding	Active encoding	Motor planning	NA
352	S30	2	O	C	1.112	Phenomena at the front of consciousness	Maintaining	Passive maintaining	Impression	Impression
352	S30	2	O	C	1.112	Phenomena at the front of consciousness	Recalling	Active recalling	Comparing	Mixed recalling
352	S30	2	O	C	1.112	Background feelings	Overarching states of mind	Attentional dispositions	Separation from the task	Separation from the task
352	S30	2	O	C	1.112	Background feelings	Atmosphere of experience	Atmosphere of experience	Positive neutrality	Calmness
353	S30	3	O	W	1.21	Phenomena at the front of consciousness	Encoding	Active encoding	Motor planning	NA
353	S30	3	O	W	1.21	Phenomena at the front of consciousness	Maintaining	Active maintaining	Rehearsing	Rehearsing eye-movements
353	S30	3	O	W	1.21	Phenomena at the front of consciousness	Recalling	Active recalling	Comparing	Applying eye-movements
353	S30	3	O	W	1.21	Phenomena at the front of consciousness	Maintaining	Active maintaining	Waiting	Leaning forward
354	S30	1	P	C	1.459	Phenomena at the front of consciousness	Recalling	Active recalling	Comparing	Applying eye-movements
354	S30	1	P	C	1.459	Phenomena at the front of consciousness	Encoding	Active encoding	Motor planning	NA
354	S30	1	P	C	1.459	Phenomena at the front of consciousness	Mind-wandering	Mind-wandering	Mind-wandering	Mind-wandering
354	S30	1	P	C	1.459	Background feelings	Atmosphere of experience	Atmosphere of experience	Positive neutrality	Calmness
354	S30	1	P	C	1.459	Background feelings	Overarching states of mind	Attentional dispositions	Separation from the task	Separation from the task
355	S30	2	P	C	0.797	Phenomena at the front of consciousness	Recalling	Active recalling	Comparing	Applying eye-movements
355	S30	2	P	C	0.797	Phenomena at the front of consciousness	Encoding	Active encoding	Motor planning	NA
355	S30	2	P	C	0.797	Phenomena at the front of consciousness	Encoding	Passive encoding	Acoustic	Acoustic
356	S30	3	P	C	0.883	Phenomena at the front of consciousness	Recalling	Active recalling	Comparing	Applying eye-movements
356	S30	3	P	C	0.883	Phenomena at the front of consciousness	Encoding	Active encoding	Motor planning	NA
356	S30	3	P	C	0.883	Phenomena at the front of consciousness	Encoding	Passive encoding	Acoustic	Acoustic
356	S30	3	P	C	0.883	Background feelings	Atmosphere of experience	Atmosphere of experience	Positive neutrality	Calmness
357	S30	1	C	C	0.982	Phenomena at the front of consciousness	Encoding	Active encoding	Describing	NA
357	S30	1	C	C	0.982	Phenomena at the front of consciousness	Maintaining	Active maintaining	Imagining	NA
357	S30	1	C	C	0.982	Phenomena at the front of consciousness	Recalling	Active recalling	Comparing	Applying verbal descriptions
358	S30	2	C	C	1.537	Phenomena at the front of consciousness	Encoding	Active encoding	Describing	NA
358	S30	2	C	C	1.537	Phenomena at the front of consciousness	Recalling	Active recalling	Comparing	Applying verbal descriptions
358	S30	2	C	C	1.537	Phenomena at the front of consciousness	Maintaining	Active maintaining	Rehearsing	Rehearsing verbal descriptions
358	S30	2	C	C	1.537	Background feelings	Atmosphere of experience	Atmosphere of experience	Positive neutrality	Calmness
359	S30	1	O	W	1.173	Phenomena at the front of consciousness	Encoding	Active encoding	Motor planning	NA
359	S30	1	O	W	1.173	Phenomena at the front of consciousness	Maintaining	Active maintaining	Rehearsing	Rehearsing eye-movements
359	S30	1	O	W	1.173	Phenomena at the front of consciousness	Recalling	Active recalling	Comparing	Applying eye-movements
359	S30	1	O	W	1.173	Phenomena at the front of consciousness	Maintaining	Active maintaining	Waiting	Leaning forward
360	S30	2	O	W	1.191	Phenomena at the front of consciousness	Encoding	Active encoding	Searching	Searching
360	S30	2	O	W	1.191	Phenomena at the front of consciousness	Recalling	Passive recalling	Appearance	Appearance
360	S30	2	O	W	1.191	Background feelings	Atmosphere of experience	Atmosphere of experience	Positive neutrality	Calmness
360	S30	2	O	W	1.191	Background feelings	Overarching states of mind	Attentional dispositions	The task towards you	The task towards you
361	S30	1	C	W	1.411	Phenomena at the front of consciousness	Encoding	Active encoding	Describing	NA
361	S30	1	C	W	1.411	Phenomena at the front of consciousness	Recalling	Active recalling	Comparing	Applying verbal descriptions
361	S30	1	C	W	1.411	Phenomena at the front of consciousness	Maintaining	Active maintaining	Rehearsing	Rehearsing verbal descriptions
361	S30	1	C	W	1.411	Background feelings	Overarching states of mind	Attentional dispositions	Playful	Playful
362	S30	2	C	W	1.282	Phenomena at the front of consciousness	Encoding	Active encoding	Describing	NA
362	S30	2	C	W	1.282	Phenomena at the front of consciousness	Recalling	Active recalling	Comparing	Applying verbal descriptions
362	S30	2	C	W	1.282	Phenomena at the front of consciousness	Maintaining	Active maintaining	Rehearsing	Rehearsing verbal descriptions
362	S30	2	C	W	1.282	Background feelings	Overarching states of mind	Attentional dispositions	Playful	Playful
363	S30	1	P	W	1.406	Phenomena at the front of consciousness	Encoding	Active encoding	Motor planning	NA
363	S30	1	P	W	1.406	Phenomena at the front of consciousness	Maintaining	Active maintaining	Rehearsing	Rehearsing eye-movements
363	S30	1	P	W	1.406	Phenomena at the front of consciousness	Recalling	Active recalling	Comparing	Applying eye-movements
363	S30	1	P	W	1.406	Background feelings	Overarching states of mind	Attentional dispositions	Playful	Playful
363	S30	1	P	W	1.406	Background feelings	Atmosphere of experience	Atmosphere of experience	Fatigue	NA
364	S30	2	P	W	0.108	Phenomena at the front of consciousness	Encoding	Active encoding	Motor planning	NA
364	S30	2	P	W	0.108	Phenomena at the front of consciousness	Maintaining	Active maintaining	Rehearsing	Rehearsing eye-movements
364	S30	2	P	W	0.108	Phenomena at the front of consciousness	Recalling	Active recalling	Comparing	Applying eye-movements
364	S30	2	P	W	0.108	Background feelings	Overarching states of mind	Attentional dispositions	Playful	Playful
364	S30	2	P	W	0.108	Background feelings	Atmosphere of experience	Atmosphere of experience	Fatigue	NA
364	S30	2	P	W	0.108	Background feelings	Atmosphere of experience	Atmosphere of experience	Positive neutrality	Calmness
365	S31	1	O	C	1.274	Phenomena at the front of consciousness	Encoding	Active encoding	Motor planning	NA
365	S31	1	O	C	1.274	Phenomena at the front of consciousness	Recalling	Active recalling	Comparing	Applying eye-movements
365	S31	1	O	C	1.274	Phenomena at the front of consciousness	Maintaining	Passive maintaining	Afterimage	Afterimage
365	S31	1	O	C	1.274	Phenomena at the front of consciousness	Mind-wandering	Mind-wandering	Mind-wandering	Mind-wandering
365	S31	1	O	C	1.274	Background feelings	Atmosphere of experience	Atmosphere of experience	Positive neutrality	Rhythm
365	S31	1	O	C	1.274	Phenomena at the front of consciousness	Meta-cognition	Explicit	Commenting	Meta-cognitive feeling
366	S31	2	O	C	1.081	Phenomena at the front of consciousness	Encoding	Active encoding	Motor planning	NA
366	S31	2	O	C	1.081	Phenomena at the front of consciousness	Recalling	Active recalling	Comparing	Applying eye-movements
366	S31	2	O	C	1.081	Phenomena at the front of consciousness	Meta-cognition	Explicit	Commenting	Meta-cognitive feeling
366	S31	2	O	C	1.081	Background feelings	Atmosphere of experience	Atmosphere of experience	Informational chaos	Informational chaos
367	S31	1	C	C	1.493	Phenomena at the front of consciousness	Maintaining	Active maintaining	Imagining	NA
367	S31	1	C	C	1.493	Phenomena at the front of consciousness	Encoding	Active encoding	Describing	NA
367	S31	1	C	C	1.493	Phenomena at the front of consciousness	Recalling	Active recalling	Comparing	Applying verbal descriptions
367	S31	1	C	C	1.493	Phenomena at the front of consciousness	Maintaining	Active maintaining	Rehearsing	Rehearsing verbal descriptions
367	S31	1	C	C	1.493	Background feelings	Overarching states of mind	Attentional dispositions	Playful	Playful
368	S31	1	P	C	0.469	Phenomena at the front of consciousness	Encoding	Active encoding	Motor planning	NA
368	S31	1	P	C	0.469	Phenomena at the front of consciousness	Maintaining	Active maintaining	Rehearsing	Rehearsing eye-movements
368	S31	1	P	C	0.469	Phenomena at the front of consciousness	Recalling	Active recalling	Comparing	Applying eye-movements
368	S31	1	P	C	0.469	Background feelings	Atmosphere of experience	Atmosphere of experience	Positive neutrality	Smoothness of performance
368	S31	1	P	C	0.469	Background feelings	Overarching states of mind	Difficulty	Simple task	Simple task
369	S31	2	P	C	0.971	Phenomena at the front of consciousness	Encoding	Active encoding	Motor planning	NA
369	S31	2	P	C	0.971	Phenomena at the front of consciousness	Maintaining	Active maintaining	Rehearsing	Rehearsing eye-movements
369	S31	2	P	C	0.971	Phenomena at the front of consciousness	Maintaining	Active maintaining	Imagining	NA
369	S31	2	P	C	0.971	Background feelings	Atmosphere of experience	Atmosphere of experience	Fatigue	NA
369	S31	2	P	C	0.971	Phenomena at the front of consciousness	Recalling	Passive recalling	Hunch	Hunch
369	S31	2	P	C	0.971	Phenomena at the front of consciousness	Meta-cognition	Explicit	Commenting	Meta-cognitive feeling
369	S31	2	P	C	0.971	Background feelings	Overarching states of mind	Attentional dispositions	Separation from the task	Separation from the task
370	S31	3	P	C	0.558	Phenomena at the front of consciousness	Recalling	Passive recalling	Hunch	Hunch
370	S31	3	P	C	0.558	Phenomena at the front of consciousness	Encoding	Active encoding	Motor planning	NA
370	S31	3	P	C	0.558	Phenomena at the front of consciousness	Maintaining	Passive maintaining	Impression	Impression
370	S31	3	P	C	0.558	Background feelings	Atmosphere of experience	Atmosphere of experience	Fatigue	NA
370	S31	3	P	C	0.558	Background feelings	Overarching states of mind	Attentional dispositions	Separation from the task	Separation from the task
371	S31	1	C	C	1.631	Phenomena at the front of consciousness	Encoding	Active encoding	Reducing complexity	Omitting
371	S31	1	C	C	1.631	Background feelings	Overarching states of mind	Difficulty	Simple task	Simple task
371	S31	1	C	C	1.631	Background feelings	Overarching states of mind	Attentional dispositions	Towards the task	Towards the task
372	S31	2	C	C	1.66	Phenomena at the front of consciousness	Encoding	Active encoding	Describing	NA
372	S31	2	C	C	1.66	Phenomena at the front of consciousness	Recalling	Active recalling	Comparing	Applying verbal descriptions
372	S31	2	C	C	1.66	Background feelings	Atmosphere of experience	Atmosphere of experience	Fatigue	NA
372	S31	2	C	C	1.66	Background feelings	Overarching states of mind	Engagement with the task	Engaged performance	Vain attitude
373	S31	1	O	C	1.215	Phenomena at the front of consciousness	Encoding	Active encoding	Motor planning	NA
373	S31	1	O	C	1.215	Phenomena at the front of consciousness	Maintaining	Active maintaining	Rehearsing	Rehearsing eye-movements
373	S31	1	O	C	1.215	Background feelings	Atmosphere of experience	Atmosphere of experience	Faith in recognition	Faith in recognition
373	S31	1	O	C	1.215	Phenomena at the front of consciousness	Recalling	Active recalling	Guessing	Guessing
373	S31	1	O	C	1.215	Phenomena at the front of consciousness	Meta-cognition	Explicit	Commenting	Meta-cognitive feeling
373	S31	1	O	C	1.215	Background feelings	Overarching states of mind	Attentional dispositions	Separation from the task	Separation from the task
374	S31	2	O	C	1.355	Phenomena at the front of consciousness	Encoding	Active encoding	Motor planning	NA
375	S31	1	C	C	1.027	Phenomena at the front of consciousness	Encoding	Active encoding	Describing	NA
375	S31	1	C	C	1.027	Phenomena at the front of consciousness	Recalling	Active recalling	Comparing	Mixed recalling
375	S31	1	C	C	1.027	Phenomena at the front of consciousness	Maintaining	Active maintaining	Rehearsing	Rehearsing verbal descriptions
375	S31	1	C	C	1.027	Background feelings	Atmosphere of experience	Atmosphere of experience	Positive neutrality	Smoothness of performance
376	S31	2	C	C	0.707	Phenomena at the front of consciousness	Encoding	Active encoding	Describing	NA
376	S31	2	C	C	0.707	Phenomena at the front of consciousness	Recalling	Active recalling	Comparing	Applying verbal descriptions
376	S31	2	C	C	0.707	Phenomena at the front of consciousness	Maintaining	Active maintaining	Rehearsing	Rehearsing verbal descriptions
376	S31	2	C	C	0.707	Background feelings	Atmosphere of experience	Atmosphere of experience	Positive neutrality	Smoothness of performance
376	S31	2	C	C	0.707	Background feelings	Atmosphere of experience	Atmosphere of experience	Positive neutrality	Rhythm
376	S31	2	C	C	0.707	Background feelings	Overarching states of mind	Difficulty	Simple task	Simple task
